# Supplementary material for: Unusual Lipid Components of Legionella gormanii Membranes
Source: Metabolites. 2022 May 6;12(5):418. doi: 10.3390/metabo12050418 (PMC9146996; doi:10.3390/metabo12050418)
Supplement: Supplementary file 1 [file metabolites-12-00418-s001.zip]

Archive with 1 entries (1 files):
- metabolites-1692118-supplementary.xlsx
