# Supplementary material for: Unusual Lipid Components of Legionella gormanii Membranes
Source: Metabolites. 2022 May 6;12(5):418. doi: 10.3390/metabo12050418 (PMC9146996; doi:10.3390/metabo12050418)
Supplement: Supplementary file 1 [file metabolites-12-00418-s001.zip › metabolites-1692118-supplementary.xlsx]

## Sheet: Legionella pos
Table S1. All lipid identifications showing accurate mass measurements at the MS and MS/MS level (identified lipid ions and corresponding product ions in the positive ionization mode).
LipidIon	ObsMz	ObsMass	CalcMz	Grade	ProductIon
Cer(d14:0_12:0)+H-H2O	410.399	410.4	410.399	C	SPH(d14:0)+H-H2O-H2O(210.221315):MS2,SPH(d14:0)+H-H2O(228.231833):MS2,SPH(d14:0)+H-H2O [isotope](229.235148):MS2
Cer(d14:1_12:0)+H	426.394	426.395	426.394	C	SPH(d14:1)+H-H2O(226.216359):MS2,SPH(d14:1)+H-H2O [isotope](227.219575):MS2,SPH(d14:1)+H(244.226855):MS2,SPH(d14:1)+H [isotope](245.230291):MS2
Cer(d14:1_16:0)+H	482.457	482.458	482.457	C	SPH(d14:1)+H-H2O(226.21644):MS2,SPH(d14:1)+H-H2O [isotope](227.219593):MS2,SPH(d14:1)+H(244.227123):MS2
Cer(d16:0_15:0)+H	498.489	498.489	498.488	C	SPH(d16:0)+H-H2O(256.26344):MS2,SPH(d16:0)+H(274.275304):MS2,M+H(498.487588):MS2
Cer(d16:0_16:0)+H	512.504	512.504	512.504	C	SPH(d16:0)+H-H2O(256.263395):MS2,SPH(d16:0)+H(274.274323):MS2,M+H(512.503631):MS2
Cer(d16:0_16:1)+H	510.488	510.489	510.488	C	SPH(d16:0)+H-H2O(256.263009):MS2,SPH(d16:0)+H-H2O [isotope](257.265614):MS2,SPH(d16:0)+H(274.274064):MS2,M+H(510.488888):MS2
Cer(d16:0_17:0+O)+H	542.514	542.515	542.514	B	SPH(d16:0)+H-H2O(256.263406):MS2,NL[H2O](524.505367):MS2,M+H(542.513929):MS2
Cer(d16:0_18:0+O)+H	556.531	556.532	556.53	B	SPH(d16:0)+H-H2O(256.263443):MS2,NL[H2O](538.521718):MS2,M+H(556.529501):MS2
Cer(d16:2_23:2)+H	602.548	602.548	602.551	C	SPH(d16:2)+H(270.242571):MS2,SPH(d16:2)+H [isotope](271.245581):MS2
Cer(d17:0_17:1)+H	538.52	538.52	538.519	C	SPH(d17:0)+H-H2O(270.278663):MS2,SPH(d17:0)+H(288.288641):MS2,M+H(538.520308):MS2
Cer(d17:1_16:0)+H	524.505	524.505	524.504	C	SPH(d17:1)+H-H2O(268.263304):MS2,SPH(d17:1)+H-H2O [isotope](269.248441):MS2,SPH(d17:1)+H(286.273848):MS2
Cer(d17:1_17:0)+H	538.521	538.521	538.519	C	SPH(d17:1)+H-H2O(268.263229):MS2,SPH(d17:1)+H-H2O [isotope](269.249923):MS2,SPH(d17:1)+H(286.273789):MS2
Cer(d18:0_20:0)+H	596.598	596.599	596.598	B	SPH(d18:0)+H-H2O-CH2O(254.284087):MS2,SPH(d18:0)+H-2H2O(266.284035):MS2,SPH(d18:0)+H-H2O(284.294772):MS2,SPH(d18:0)+H(302.305049):MS2,NL[H2O](578.586528):MS2,NL[H2O] [isotope](579.590205):MS2,M+H(596.596087):MS2
Cer(d18:0_23:0)+H	638.646	638.646	638.645	B	SPH(d18:0)+H-2H2O(266.28365):MS2,SPH(d18:0)+H-H2O(284.294702):MS2,SPH(d18:0)+H(302.304925):MS2,NL[H2O](620.63359):MS2,NL[H2O] [isotope](621.63703):MS2
Cer(d18:0_24:0)+H	652.661	652.662	652.66	B	SPH(d18:0)+H-H2O-CH2O(254.284102):MS2,SPH(d18:0)+H-2H2O(266.284004):MS2,SPH(d18:0)+H-H2O(284.294553):MS2,SPH(d18:0)+H(302.305424):MS2,NL[H2O](634.648933):MS2,NL[H2O] [isotope](635.652042):MS2
Cer(d18:0_24:1)+H	650.645	650.646	650.645	B	SPH(d18:0)+H-H2O-CH2O(254.283677):MS2,SPH(d18:0)+H-2H2O(266.283852):MS2,SPH(d18:0)+H-H2O(284.294328):MS2,SPH(d18:0)+H(302.304818):MS2,NL[H2O](632.633242):MS2,NL[H2O] [isotope](633.635754):MS2
Cer(d18:0_25:0)+H	666.676	666.677	666.676	B	SPH(d18:0)+H-2H2O(266.284634):MS2,SPH(d18:0)+H-H2O(284.295087):MS2,SPH(d18:0)+H-H2O [isotope](285.298732):MS2,SPH(d18:0)+H(302.305367):MS2,NL[H2O](648.664775):MS2,NL[H2O] [isotope](649.668147):MS2
Cer(d18:0_25:1)+H	664.661	664.662	664.66	B	SPH(d18:0)+H-H2O-CH2O(254.284845):MS2,SPH(d18:0)+H-2H2O(266.284023):MS2,SPH(d18:0)+H-H2O(284.29484):MS2,SPH(d18:0)+H(302.304826):MS2,NL[H2O](646.647427):MS2,NL[H2O] [isotope](647.652776):MS2
Cer(d18:0_26:0)+H	680.692	680.693	680.692	B	SPH(d18:0)+H-2H2O(266.284105):MS2,SPH(d18:0)+H-H2O(284.295191):MS2,SPH(d18:0)+H-H2O [isotope](285.29683):MS2,SPH(d18:0)+H(302.305675):MS2,NL[H2O](662.679684):MS2,NL[H2O] [isotope](663.683577):MS2
Cer(d18:0_26:1)+H	678.676	678.677	678.676	B	SPH(d18:0)+H-H2O-CH2O(254.284255):MS2,SPH(d18:0)+H-2H2O(266.284039):MS2,SPH(d18:0)+H-H2O(284.294553):MS2,SPH(d18:0)+H-H2O [isotope](285.298379):MS2,SPH(d18:0)+H(302.305471):MS2,NL[H2O](660.665073):MS2,NL[H2O] [isotope](661.666968):MS2,M+H(678.676274):MS2
Cer(d18:1_16:0)+H	538.521	538.521	538.519	C	SPH(d18:1)+H-H2O(282.278885):MS2,SPH(d18:1)+H-H2O [isotope](283.262473):MS2,SPH(d18:1)+H(300.289501):MS2
Cer(d18:1_22:0)+H	622.614	622.615	622.613	B	SPH(d18:1)+H-H2O-CH2O(252.268044):MS2,SPH(d18:1)+H-2H2O(264.268689):MS2,SPH(d18:1)+H-H2O(282.279012):MS2
Cer(d18:1_24:0+O)+H	666.641	666.641	666.639	B	SPH(d18:1)+H-H2O-CH2O(252.267727):MS2,SPH(d18:1)+H-2H2O(264.268274):MS2,SPH(d18:1)+H-2H2O [isotope](265.253161):MS2,SPH(d18:1)+H-H2O(282.278912):MS2,SPH(d18:1)+H-H2O [isotope](283.262765):MS2,SPH(d18:1)+H(300.29004):MS2,NL[H2O](648.627988):MS2,NL[H2O] [isotope](649.628671):MS2,M+H(666.63821):MS2
Cer(d18:1_26:0)+H	678.676	678.677	678.676	B	SPH(d18:1)+H-H2O-CH2O(252.26852):MS2,SPH(d18:1)+H-2H2O(264.268554):MS2,SPH(d18:1)+H-2H2O [isotope](265.271296):MS2,SPH(d18:1)+H-H2O(282.278011):MS2,NL[H2O](660.662821):MS2
Cer(d18:2_17:0)+H	550.52	550.521	550.519	C	SPH(d18:2)+H-H2O(280.263472):MS2,SPH(d18:2)+H-H2O [isotope](281.25612):MS2,SPH(d18:2)+H(298.273728):MS2
Cer(d18:2_24:0+O)+H	664.625	664.625	664.624	B	SPH(d18:2)+H-H2O-CH2O(250.253638):MS2,SPH(d18:2)+H-2H2O(262.253005):MS2,SPH(d18:2)+H-2H2O [isotope](263.237249):MS2,SPH(d18:2)+H-H2O(280.263549):MS2,SPH(d18:2)+H(298.274059):MS2,NL[H2O](646.614552):MS2,M+H(664.623081):MS2
Cer(d19:2_17:0)+H	564.536	564.537	564.535	C	SPH(d19:2)+H-H2O(294.278991):MS2,SPH(d19:2)+H-H2O [isotope](295.263399):MS2,SPH(d19:2)+H(312.289257):MS2
Cer(d22:2_18:0)+NH4	637.625	637.626	637.624	C	SPH(d22:2)+NH4-H2O(353.35233):MS2,SPH(d22:2)+NH4-H2O [isotope](354.335525):MS2,SPH(d22:2)+NH4(371.362817):MS2,SPH(d22:2)+NH4 [isotope](372.365985):MS2,M+NH4(637.627022):MS2
Cer(d24:0_24:0)+H	736.754	736.755	736.754	B	SPH(d24:0)+H-2H2O(350.377794):MS2,SPH(d24:0)+H-H2O(368.388447):MS2,SPH(d24:0)+H(386.39894):MS2,NL[H2O](718.74137):MS2,NL[H2O] [isotope](719.743929):MS2
Cer(t16:0_12:0)+H-H2O	454.426	454.426	454.425	C	SPH(t16:0)+H-H2O-H2O(254.247906):MS2,SPH(t16:0)+H-H2O-H2O [isotope](255.244832):MS2,SPH(t16:0)+H-H2O(272.258751):MS2
Cer(t16:1_12:0)+H	470.421	470.421	470.42	B	SPH(t16:1)+H-H2O(270.242295):MS2,SPH(t16:1)+H-H2O [isotope](271.245588):MS2,SPH(t16:1)+H(288.252908):MS2,NL[H2O](452.408013):MS2
Cer(t16:1_15:0)+H	512.468	512.469	512.467	C	SPH(t16:1)+H-H2O(270.242987):MS2,SPH(t16:1)+H(288.254423):MS2
Cer(t16:1_16:0)+H	526.483	526.484	526.483	B	SPH(t16:1)+H-H2O(270.242456):MS2,SPH(t16:1)+H(288.253053):MS2,NL[H2O](508.473422):MS2
Cer(t16:1_17:0)+H	540.499	540.499	540.499	B	SPH(t16:1)+H-H2O(270.242458):MS2,SPH(t16:1)+H-H2O [isotope](271.245096):MS2,SPH(t16:1)+H(288.252859):MS2,NL[H2O](522.486798):MS2
Cer(t17:0_18:1)+H	568.53	568.53	568.53	B	SPH(t17:0)+H-H2O-CH2O(256.263574):MS2,NL[H2O](550.520249):MS2,M+H(568.52947):MS2
Cer(t18:0_17:0)+H-H2O	552.535	552.536	552.535	C	SPH(t18:0)+H-H2O-H2O(282.278962):MS2,SPH(t18:0)+H-H2O-H2O [isotope](283.264):MS2,SPH(t18:0)+H-H2O(300.289488):MS2
Cer(t18:0_24:0)+H	668.656	668.656	668.655	B	SPH(t18:0)+H-2H2O(282.27983):MS2,SPH(t18:0)+H-2H2O [isotope](283.260349):MS2,SPH(t18:0)+H-H2O(300.289537):MS2,SPH(t18:0)+H-H2O [isotope](301.291984):MS2,SPH(t18:0)+H(318.300409):MS2,NL[H2O](650.642817):MS2,NL[H2O] [isotope](651.647871):MS2
Cer(t18:0_25:0+O)+H	698.666	698.667	698.666	B	SPH(t18:0)+H-2H2O(282.279064):MS2,SPH(t18:0)+H-H2O(300.289296):MS2,NL[H2O](680.652772):MS2
Cer(t18:0_26:0)+H	696.686	696.687	696.686	B	SPH(t18:0)+H-2H2O(282.279331):MS2,SPH(t18:0)+H-H2O(300.289593):MS2,SPH(t18:0)+H(318.300209):MS2,NL[H2O](678.67469):MS2
Cer(t18:1_12:0)+H	498.452	498.452	498.452	B	SPH(t18:1)+H-H2O(298.273813):MS2,SPH(t18:1)+H-H2O [isotope](299.277051):MS2,SPH(t18:1)+H(316.284359):MS2,NL[H2O](480.440135):MS2
Cer(t18:1_16:0)+H	554.514	554.515	554.514	B	SPH(t18:1)+H-H2O(298.273693):MS2,SPH(t18:1)+H-H2O [isotope](299.277215):MS2,SPH(t18:1)+H(316.28414):MS2,NL[H2O](536.502609):MS2
Cer(t18:1_16:0)+H-H2O	536.505	536.505	536.504	C	SPH(t18:1)+H-H2O-H2O(280.263125):MS2,SPH(t18:1)+H-H2O-H2O [isotope](281.244258):MS2,SPH(t18:1)+H-H2O(298.273738):MS2
Cer(t18:1_17:0)+H	568.53	568.531	568.53	B	SPH(t18:1)+H-H2O(298.273684):MS2,SPH(t18:1)+H-H2O [isotope](299.277098):MS2,SPH(t18:1)+H(316.284281):MS2,NL[H2O](550.519154):MS2,M+H(568.527637):MS2
Cer(t18:1_24:0+O)+H	682.635	682.636	682.634	B	SPH(t18:1)+H-H2O-CH2O(268.263147):MS2,SPH(t18:1)+H-2H2O(280.263174):MS2,SPH(t18:1)+H-2H2O [isotope](281.269303):MS2,SPH(t18:1)+H-H2O(298.27403):MS2,SPH(t18:1)+H(316.284432):MS2,NL[H2O](664.622151):MS2,NL[H2O] [isotope](665.623988):MS2
Cer(t18:1_25:2)+H	676.625	676.625	676.624	B	SPH(t18:1)+H-2H2O(280.263628):MS2,SPH(t18:1)+H-H2O(298.273609):MS2,NL[H2O](658.611565):MS2,M+H(676.622335):MS2
Cer(t18:1_26:0+O)+H	710.665	710.665	710.666	B	SPH(t18:1)+H-2H2O(280.263369):MS2,SPH(t18:1)+H-H2O(298.274275):MS2,SPH(t18:1)+H(316.284467):MS2,NL[H2O](692.65397):MS2,NL[H2O] [isotope](693.658681):MS2
Cer(t20:0_16:0)+H-H2O	566.551	566.552	566.551	C	SPH(t20:0)+H-H2O-H2O(310.309695):MS2,SPH(t20:0)+H-H2O-H2O [isotope](311.291739):MS2,SPH(t20:0)+H-H2O(328.320139):MS2
Cer(t20:0_18:0)+H-H2O	594.583	594.584	594.582	C	SPH(t20:0)+H-H2O-H2O(310.309909):MS2,SPH(t20:0)+H-H2O-H2O [isotope](311.2934):MS2,SPH(t20:0)+H-H2O(328.320422):MS2
Cer(t20:0_25:0)+H	710.702	710.703	710.702	B	SPH(t20:0)+H-2H2O(310.310855):MS2,SPH(t20:0)+H-H2O(328.320927):MS2,SPH(t20:0)+H(346.331329):MS2,NL[H2O](692.689828):MS2
Cer(t20:0_25:0+O)+H	726.697	726.698	726.697	B	SPH(t20:0)+H-2H2O(310.310119):MS2,SPH(t20:0)+H-H2O(328.321499):MS2,NL[H2O](708.684401):MS2
Cer(t20:0_26:0)+H	724.717	724.718	724.718	B	SPH(t20:0)+H-2H2O(310.310561):MS2,SPH(t20:0)+H-H2O(328.320908):MS2,SPH(t20:0)+H(346.331585):MS2,NL[H2O](706.704532):MS2,NL[H2O] [isotope](707.70677):MS2
Cer(t20:0_26:0+O)+H	740.713	740.714	740.713	B	SPH(t20:0)+H-2H2O(310.31087):MS2,SPH(t20:0)+H-H2O(328.320936):MS2,NL[H2O](722.699912):MS2
Cer(t20:1_16:0)+H	582.547	582.548	582.546	B	SPH(t20:1)+H-H2O(326.304808):MS2,SPH(t20:1)+H(344.315074):MS2,NL[H2O](564.533871):MS2,M+H(582.544569):MS2
Cer(t20:1_17:0)+H	596.562	596.563	596.561	B	SPH(t20:1)+H-H2O(326.304939):MS2,SPH(t20:1)+H-H2O [isotope](327.308261):MS2,SPH(t20:1)+H(344.315284):MS2,NL[H2O](578.550509):MS2,M+H(596.562108):MS2
DG(12:0e_13:0)+H	457.425	457.426	457.425	C	C6H13(85.101595):MS2,C7H9(93.070312):MS2,C7H11(95.085952):MS2,C7H13(97.10159):MS2,C8H11(107.085796):MS2,C8H13(109.101549):MS2,C8H15(111.117046):MS2,C9H13(121.101144):MS2,C9H15(123.11698):MS2,C9H17(125.132663):MS2,C10H15(135.116794):MS2,C10H17(137.132524):MS2,C11H15(147.117004):MS2,C11H19(151.14811):MS2,C12H17(161.132223):MS2,C13H19(175.148667):MS2,FA(13:0)-OH(197.190797):MS2
DG(14:0e_16:1)+Na	547.472	547.473	547.47	C	C7H9(93.070241):MS2,C7H11(95.085893):MS2,C7H13(97.101469):MS2,C8H11(107.085733):MS2,C8H13(109.101395):MS2,C8H15(111.117035):MS2,C9H13(121.101234):MS2,C9H15(123.116846):MS2,C9H17(125.132352):MS2,C10H15(135.116776):MS2,C10H17(137.13236):MS2,C11H17(149.132425):MS2,C11H19(151.148046):MS2,FA(16:1)-OH(237.221118):MS2,M+Na(547.470837):MS2
DG(14:0e_17:1)+Na	561.488	561.488	561.485	C	C7H9(93.070296):MS2,C7H11(95.085947):MS2,C7H13(97.101574):MS2,C8H11(107.085815):MS2,C8H13(109.101528):MS2,C8H15(111.117091):MS2,C9H13(121.101354):MS2,C9H15(123.117046):MS2,C9H17(125.132703):MS2,C10H15(135.116858):MS2,C10H17(137.132497):MS2,C10H19(139.148147):MS2,C11H17(149.132271):MS2,C11H19(151.148166):MS2,FA(17:1)-OH(251.2376):MS2,M+Na(561.48778):MS2
DG(15:0_10:4)+NH4	480.368	480.369	480.368	B	C7H11(95.085951):MS2,C7H13(97.101586):MS2,C8H13(109.101512):MS2,C8H15(111.117201):MS2,C9H13(121.10132):MS2,C9H15(123.116982):MS2,C9H17(125.132502):MS2,C10H15(135.116757):MS2,C10H17(137.132279):MS2,C10H19(139.147876):MS2,FA(10:4)-OH(147.080528):MS2,C11H19(151.148246):MS2,FA(15:0)-OH(225.221201):MS2,M-OH(445.330901):MS2,M-OH [isotope](446.333774):MS2
DG(15:0_14:0)+NH4	544.495	544.495	544.494	B	C7H13(97.101528):MS2,C8H13(109.101557):MS2,C8H13 [isotope](110.105258):MS2,C8H15(111.117235):MS2,C9H15(123.116978):MS2,C10H17(137.132305):MS2,C11H19(151.1479):MS2,FA(15:0)-OH(225.221368):MS2,NL[FA(15:0)-H+NH4](285.242436):MS2,NL[FA(15:0)-H+NH4] [isotope](286.246561):MS2,NL[FA(14:0)-H+NH4](299.258444):MS2,M-OH(509.456281):MS2,M+NH4(544.494495):MS2
DG(15:0_16:0)+NH4	572.526	572.527	572.525	A	C7H11(95.085913):MS2,C7H13(97.101574):MS2,C8H13(109.101448):MS2,C8H15(111.117043):MS2,C9H15(123.116887):MS2,C9H17(125.132585):MS2,C10H17(137.13238):MS2,C11H19(151.148028):MS2,FA(15:0)-OH(225.220312):MS2,FA(16:0)-OH(239.236597):MS2,NL[FA(16:0)-H+NH4](299.258413):MS2,NL[FA(16:0)-H+NH4] [isotope](300.262495):MS2,NL[FA(15:0)-H+NH4](313.273672):MS2,NL[FA(15:0)-H+NH4] [isotope](314.277371):MS2,M-OH(537…
DG(15:0_16:1)+NH4	570.51	570.511	570.509	B	C7H11(95.085982):MS2,C7H13(97.101535):MS2,C8H13(109.101527):MS2,C8H15(111.117174):MS2,C9H13(121.101767):MS2,C9H15(123.116665):MS2,C9H17(125.132614):MS2,C10H15(135.116913):MS2,C10H17(137.132446):MS2,C11H17(149.132655):MS2,C11H19(151.148112):MS2,FA(16:1)-OH(237.220662):MS2,NL[FA(16:1)-H+NH4](299.257688):MS2,NL[FA(16:1)-H+NH4] [isotope](300.26148):MS2,NL[FA(15:0)-H+NH4](311.258311):MS2,NL[FA(15:0)-H…
DG(15:0_17:0)+Na	591.498	591.498	591.496	B	C7H11(95.085912):MS2,C7H13(97.101529):MS2,C8H13(109.101225):MS2,C9H15(123.116495):MS2,C10H15(135.116861):MS2,NL[FA(17:0)-H+Na](299.257095):MS2,NL[FA(17:0)](321.238942):MS2,NL[FA(15:0)-H+Na](327.290173):MS2,M+Na(591.495191):MS2
DG(15:0_21:0)+NH4	642.604	642.605	642.603	B	C7H13(97.101512):MS2,C8H11(107.085809):MS2,C8H13(109.101518):MS2,C8H15(111.117018):MS2,C9H15(123.116814):MS2,C9H17(125.132919):MS2,C10H17(137.132314):MS2,C11H17(149.132071):MS2,C11H19(151.148184):MS2,NL[FA(21:0)-H+NH4](299.258116):MS2,FA(21:0)-OH(309.31465):MS2,NL[FA(15:0)-H+NH4](383.352042):MS2,M-OH(607.564033):MS2
DG(16:0_14:0)+NH4	558.51	558.51	558.509	A	C7H11(95.08596):MS2,C7H13(97.101551):MS2,C8H13(109.101631):MS2,C8H15(111.117228):MS2,C9H15(123.116819):MS2,C10H17(137.132678):MS2,C11H19(151.148151):MS2,FA(14:0)-OH(211.205969):MS2,FA(16:0)-OH(239.237244):MS2,NL[FA(16:0)-H+NH4](285.242617):MS2,NL[FA(14:0)-H+NH4](313.274068):MS2,M-OH(523.472914):MS2,M-OH [isotope](524.47498):MS2
DG(16:0_16:0)+Na	591.497	591.497	591.496	B	C7H11(95.085923):MS2,C7H13(97.101587):MS2,C9H13(121.101599):MS2,NL[FA(16:0)-H+Na](313.273601):MS2,NL[FA(16:0)](335.255939):MS2,M+Na(591.49463):MS2
DG(16:0_16:0)+NH4	586.542	586.542	586.541	A	C7H11(95.08586):MS2,C7H13(97.101598):MS2,C8H13(109.101404):MS2,C8H15(111.116971):MS2,C9H15(123.117017):MS2,C9H17(125.132448):MS2,C10H17(137.132413):MS2,C11H19(151.147486):MS2,FA(16:0)-OH(239.237183):MS2,NL[FA(16:0)-H+NH4](313.273111):MS2,NL[FA(16:0)-H+NH4] [isotope](314.278346):MS2,M-OH(551.50222):MS2,M-OH [isotope](552.506068):MS2
DG(16:0_16:1)+Na	589.481	589.482	589.48	B	C8H13(109.101264):MS2,NL[FA(16:0)-H+Na](311.25961):MS2,NL[FA(16:1)-H+Na](313.274109):MS2,NL[FA(16:0)](333.240241):MS2,M+Na(589.479718):MS2
DG(16:0_16:1)+NH4	584.526	584.526	584.525	A	C7H9(93.070203):MS2,C7H11(95.085893):MS2,C7H13(97.101542):MS2,C8H11(107.085688):MS2,C8H13(109.101396):MS2,C8H15(111.11708):MS2,C9H13(121.101321):MS2,C9H15(123.116795):MS2,C9H17(125.132904):MS2,C10H15(135.116742):MS2,C10H17(137.132363):MS2,C11H17(149.132524):MS2,C11H19(151.148183):MS2,FA(16:1)-OH(237.221101):MS2,FA(16:0)-OH(239.235967):MS2,NL[FA(16:0)-H+NH4](311.257787):MS2,NL[FA(16:0)-H+NH4] [iso…
DG(16:0_17:0)+NH4	600.557	600.558	600.556	A	C7H9(93.06977):MS2,C7H11(95.085909):MS2,C7H13(97.101601):MS2,C8H13(109.101541):MS2,C8H15(111.117127):MS2,C9H13(121.101466):MS2,C9H15(123.116885):MS2,C9H17(125.132714):MS2,C10H17(137.132418):MS2,C11H19(151.14837):MS2,FA(16:0)-OH(239.237191):MS2,FA(17:0)-OH(253.2527):MS2,NL[FA(17:0)-H+NH4](313.273342):MS2,NL[FA(16:0)-H+NH4](327.289372):MS2,M-OH(565.517892):MS2,M-OH [isotope](566.520904):MS2
DG(16:0_18:1)+NH4	612.558	612.558	612.556	B	C7H9(93.070207):MS2,C7H11(95.08586):MS2,C7H13(97.101523):MS2,C8H11(107.086007):MS2,C8H13(109.101421):MS2,C8H15(111.117058):MS2,C9H13(121.101163):MS2,C9H15(123.116989):MS2,C9H17(125.132347):MS2,C10H15(135.116774):MS2,C10H17(137.132379):MS2,C11H17(149.132399):MS2,C11H19(151.14815):MS2,FA(18:1)-OH(265.252482):MS2,NL[FA(18:1)-H+NH4](313.27305):MS2,NL[FA(18:1)-H+NH4] [isotope](314.275314):MS2,NL[FA(16…
DG(16:0_24:0)+NH4	698.666	698.666	698.666	B	C7H11(95.085962):MS2,C7H13(97.101559):MS2,C8H13(109.101456):MS2,C8H15(111.11723):MS2,C9H13(121.101476):MS2,C9H15(123.116968):MS2,C9H17(125.132913):MS2,C10H17(137.132612):MS2,FA(16:0)-OH(239.236829):MS2,NL[FA(24:0)-H+NH4](313.274238):MS2,NL[FA(16:0)-H+NH4](425.398608):MS2,M-OH(663.62563):MS2,M-OH [isotope](664.630053):MS2
DG(16:0e_18:1)+Na	603.535	603.535	603.532	C	C7H11(95.085995):MS2,C7H13(97.101538):MS2,C8H11(107.085852):MS2,C8H13(109.101531):MS2,C8H15(111.117078):MS2,C9H13(121.101389):MS2,C9H15(123.117066):MS2,C9H17(125.132588):MS2,C10H15(135.116869):MS2,C10H17(137.132455):MS2,C10H19(139.148213):MS2,C11H17(149.132558):MS2,C11H19(151.148105):MS2,FA(18:1)-OH(265.252787):MS2,FA(18:1)-OH [isotope](266.254817):MS2,M+Na(603.533703):MS2
DG(16:1_14:0)+NH4	556.494	556.495	556.494	B	C7H11(95.085809):MS2,C7H13(97.101651):MS2,C8H13(109.101542):MS2,C8H15(111.117109):MS2,C9H13(121.101406):MS2,C9H15(123.117028):MS2,C10H15(135.116612):MS2,C10H17(137.132424):MS2,NL[FA(16:1)-H+NH4](285.242276):MS2,NL[FA(14:0)-H+NH4](311.258098):MS2,M-OH(521.456955):MS2,M-OH [isotope](522.45657):MS2
DG(16:1_14:3)+NH4	550.446	550.446	550.447	C	C7H11(95.085921):MS2,C7H11 [isotope](96.08923):MS2,C7H13(97.101514):MS2,C7H13 [isotope](98.104865):MS2,C8H11(107.08589):MS2,C8H11 [isotope](108.089192):MS2,C8H13(109.101386):MS2,C8H13 [isotope](110.104778):MS2,C8H15(111.117048):MS2,C8H15 [isotope](112.1204):MS2,C9H13(121.101288):MS2,C9H13 [isotope](122.104627):MS2,C9H15(123.116937):MS2,C9H15 [isotope](124.120238):MS2,C9H17(125.13238):MS2,C9H17 [i…
DG(16:1_17:0)+NH4	598.542	598.542	598.541	A	C7H11(95.085888):MS2,C7H13(97.101509):MS2,C8H11(107.085473):MS2,C8H13(109.101444):MS2,C8H15(111.117024):MS2,C9H13(121.101377):MS2,C9H15(123.116805):MS2,C9H17(125.132638):MS2,C10H15(135.116648):MS2,C10H17(137.132329):MS2,C11H17(149.132243):MS2,C11H19(151.14808):MS2,FA(16:1)-OH(237.220809):MS2,FA(17:0)-OH(253.252932):MS2,NL[FA(17:0)-H+NH4](311.256978):MS2,NL[FA(16:1)-H+NH4](327.289306):MS2,M-OH(563…
DG(16:1_18:1)+NH4	610.541	610.542	610.541	B	C7H11(95.085846):MS2,C7H13(97.101564):MS2,C8H13(109.101682):MS2,C9H13(121.101206):MS2,C9H15(123.117003):MS2,C10H15(135.116814):MS2,FA(18:1)-OH(265.252404):MS2,NL[FA(18:1)-H+NH4](311.258493):MS2,NL[FA(16:1)-H+NH4](339.28899):MS2,M-OH(575.502292):MS2
DG(16:1_21:0)+NH4	654.604	654.604	654.603	B	C7H11(95.085924):MS2,C7H13(97.101542):MS2,C8H13(109.101441):MS2,C8H15(111.11683):MS2,C9H13(121.101044):MS2,C9H15(123.117076):MS2,C9H17(125.132533):MS2,C10H15(135.116789):MS2,C10H17(137.132331):MS2,C11H17(149.132275):MS2,C11H19(151.148136):MS2,FA(16:1)-OH(237.221749):MS2,NL[FA(21:0)-H+NH4](311.259212):MS2,NL[FA(16:1)-H+NH4](383.35286):MS2
DG(16:1e_18:1)+NH4	596.563	596.563	596.561	C	C7H11(95.085846):MS2,C7H13(97.101475):MS2,C8H13(109.101431):MS2,C8H15(111.117179):MS2,C9H15(123.116797):MS2,C9H17(125.132548):MS2,C10H15(135.11644):MS2,C10H17(137.132299):MS2,C11H17(149.132922):MS2,NL[FA(18:1)-H+NH4](297.278596):MS2,NL[FA(18:1)-H+NH4] [isotope](298.281377):MS2
DG(16:2e_14:1)+H	521.457	521.458	521.456	C	C7H9(93.070274):MS2,C7H11(95.085888):MS2,C7H13(97.101479):MS2,C8H11(107.085733):MS2,C8H13(109.101358):MS2,C8H15(111.116969):MS2,C9H13(121.101223):MS2,C9H15(123.116866):MS2,C9H17(125.132501):MS2,C10H15(135.116697):MS2,C10H17(137.132308):MS2,C10H19(139.147988):MS2,C11H17(149.132458):MS2,C11H19(151.147931):MS2,FA(14:1)-OH(209.189716):MS2,M+H(521.455548):MS2
DG(16:2e_16:1)+H	549.488	549.488	549.488	C	C7H9(93.070294):MS2,C7H11(95.085989):MS2,C7H13(97.101602):MS2,C8H11(107.08584):MS2,C8H13(109.101483):MS2,C8H15(111.117114):MS2,C9H13(121.10138):MS2,C9H15(123.117083):MS2,C9H17(125.132637):MS2,C10H15(135.116961):MS2,C10H17(137.132515):MS2,C10H19(139.148011):MS2,C11H17(149.132805):MS2,C11H19(151.148169):MS2,FA(16:1)-OH(237.220809):MS2,M+H(549.487172):MS2
DG(16:2e_17:1)+H	563.504	563.505	563.503	C	C6H13(85.101596):MS2,C7H9(93.070325):MS2,C7H11(95.085974):MS2,C7H13(97.101593):MS2,C8H11(107.085807):MS2,C8H13(109.101486):MS2,C8H15(111.117196):MS2,C9H13(121.10132):MS2,C9H15(123.117014):MS2,C9H17(125.132627):MS2,C10H15(135.116947):MS2,C10H17(137.132472):MS2,C10H19(139.147813):MS2,C11H17(149.132489):MS2,C11H19(151.148077):MS2,FA(17:1)-OH(251.236541):MS2,M+H(563.503439):MS2
DG(16:2e_18:1)+H	577.519	577.52	577.519	C	C7H9(93.070255):MS2,C7H11(95.085885):MS2,C7H13(97.101549):MS2,C8H11(107.085814):MS2,C8H13(109.101388):MS2,C8H15(111.117034):MS2,C9H13(121.101425):MS2,C9H15(123.116937):MS2,C9H17(125.132531):MS2,C10H15(135.1166):MS2,C10H17(137.132358):MS2,C10H19(139.148174):MS2,C11H17(149.132707):MS2,C11H19(151.148056):MS2,FA(18:1)-OH(265.252618):MS2,M+H(577.51802):MS2
DG(17:0_17:0)+NH4	614.573	614.574	614.572	B	C7H11(95.085931):MS2,C7H11 [isotope](96.129081):MS2,C7H13(97.101611):MS2,C8H13(109.101324):MS2,C8H15(111.116756):MS2,C9H15(123.116653):MS2,C9H17(125.132741):MS2,C10H17(137.131861):MS2,C11H17(149.132557):MS2,C11H19(151.147881):MS2,NL[FA(17:0)-H+NH4](327.289103):MS2,M-OH(579.533388):MS2
DG(17:0_18:1)+NH4	626.572	626.573	626.572	A	C7H13(97.10159):MS2,C8H13(109.101474):MS2,C8H15(111.117048):MS2,C9H13(121.101316):MS2,C9H15(123.116959):MS2,C9H17(125.132586):MS2,C10H15(135.116968):MS2,C10H17(137.132733):MS2,C10H19(139.148149):MS2,C11H17(149.132755):MS2,C11H19(151.148235):MS2,FA(17:0)-OH(253.252931):MS2,FA(18:1)-OH(265.252399):MS2,NL[FA(18:1)-H+NH4](327.289422):MS2,NL[FA(17:0)-H+NH4](339.289351):MS2,NL[FA(17:0)-H+NH4] [isotope]…
DG(17:1_16:0)+NH4	598.542	598.542	598.541	B	C8H13(109.101343):MS2,C8H15(111.116949):MS2,C9H13(121.101228):MS2,C9H15(123.116705):MS2,C10H15(135.116781):MS2,C10H17(137.132341):MS2,C11H17(149.132297):MS2,C11H19(151.14809):MS2,FA(17:1)-OH(251.236007):MS2,NL[FA(17:1)-H+NH4](313.273356):MS2,NL[FA(16:0)-H+NH4](325.273704):MS2,M-OH(563.501454):MS2
DG(17:1_16:1)+NH4	596.526	596.527	596.525	A	C7H9(93.070156):MS2,C7H11(95.085904):MS2,C7H13(97.101442):MS2,C8H11(107.085968):MS2,C8H13(109.101382):MS2,C8H15(111.116905):MS2,C9H13(121.101226):MS2,C9H15(123.116816):MS2,C9H17(125.132709):MS2,C10H15(135.116717):MS2,C11H17(149.132424):MS2,C11H19(151.147955):MS2,FA(16:1)-OH(237.220755):MS2,FA(17:1)-OH(251.237497):MS2,NL[FA(17:1)-H+NH4](311.257555):MS2,NL[FA(17:1)-H+NH4] [isotope](312.260961):MS2,…
DG(17:1_21:0)+NH4	668.619	668.619	668.619	B	C7H11(95.085986):MS2,C7H13(97.10157):MS2,C8H11(107.085857):MS2,C8H13(109.101505):MS2,C8H15(111.117257):MS2,C9H13(121.101429):MS2,C9H15(123.116959):MS2,C10H15(135.116984):MS2,C10H17(137.132674):MS2,C11H17(149.13278):MS2,C11H19(151.147818):MS2,C11H19 [isotope](152.235128):MS2,NL[FA(21:0)-H+NH4](325.273755):MS2,NL[FA(17:1)-H+NH4](383.352271):MS2,M-OH(633.5808):MS2,M+NH4(668.621061):MS2
DG(18:0_16:0)+Na	619.528	619.528	619.527	B	C7H9(93.070161):MS2,C7H11(95.085953):MS2,C7H13(97.101644):MS2,C8H11(107.085918):MS2,C8H13(109.101519):MS2,C8H15(111.116854):MS2,C9H13(121.101147):MS2,C9H15(123.116922):MS2,C10H15(135.116738):MS2,C10H17(137.132949):MS2,C11H15(147.116658):MS2,C11H17(149.132242):MS2,C12H17(161.131987):MS2,C13H19(175.147948):MS2,NL[FA(18:0)-H+Na](313.272399):MS2,NL[FA(16:0)-H+Na](341.304436):MS2,M+Na(619.525827):MS2
DG(18:0_16:0)+NH4	614.572	614.573	614.572	A	C7H11(95.085957):MS2,C7H13(97.101588):MS2,C8H13(109.101483):MS2,C8H15(111.117313):MS2,C9H15(123.116814):MS2,C9H17(125.132821):MS2,C10H17(137.132575):MS2,FA(16:0)-OH(239.236989):MS2,FA(18:0)-OH(267.268171):MS2,NL[FA(18:0)-H+NH4](313.274174):MS2,NL[FA(16:0)-H+NH4](341.305476):MS2,M-OH(579.534566):MS2,M-OH [isotope](580.536042):MS2
DG(18:0_17:0)+NH4	628.588	628.589	628.587	B	C7H11(95.085917):MS2,C7H13(97.101512):MS2,C8H13(109.101271):MS2,C8H15(111.117076):MS2,C9H13(121.101183):MS2,C9H15(123.116832):MS2,C10H17(137.132848):MS2,NL[FA(18:0)-H+NH4](327.289358):MS2,NL[FA(17:0)-H+NH4](341.305156):MS2,M-OH(593.551136):MS2
DG(18:0_18:0)+NH4	642.604	642.605	642.603	A	C7H11(95.085927):MS2,C7H13(97.101612):MS2,C8H13(109.101551):MS2,C8H15(111.117174):MS2,C9H15(123.117067):MS2,C10H17(137.132329):MS2,FA(18:0)-OH(267.268296):MS2,NL[FA(18:0)-H+NH4](341.304846):MS2,NL[FA(18:0)-H+NH4] [isotope](342.309145):MS2,M-OH(607.564556):MS2,M-OH [isotope](608.57072):MS2
DG(18:0_18:1)+NH4	640.588	640.589	640.587	A	C6H9(81.070259):MS2,C7H9(93.070215):MS2,C7H11(95.085907):MS2,C7H13(97.101469):MS2,C8H11(107.085878):MS2,C8H13(109.101398):MS2,C8H15(111.117098):MS2,C9H13(121.101222):MS2,C9H15(123.116968):MS2,C9H17(125.132536):MS2,C10H15(135.117035):MS2,C10H17(137.132377):MS2,C11H17(149.132337):MS2,C11H19(151.148707):MS2,FA(18:1)-OH(265.253012):MS2,FA(18:0)-OH(267.269354):MS2,NL[FA(18:0)-H+NH4](339.288915):MS2,NL…
DG(18:0_20:0)+NH4	670.634	670.634	670.634	B	C7H11(95.085956):MS2,C7H13(97.101575):MS2,C8H11(107.085624):MS2,C8H13(109.101469):MS2,C8H15(111.1171):MS2,C9H13(121.101412):MS2,C9H15(123.117058):MS2,C9H17(125.132607):MS2,C10H15(135.116922):MS2,C10H17(137.132359):MS2,C11H15(147.116868):MS2,C11H17(149.132641):MS2,C11H19(151.148511):MS2,C12H17(161.132347):MS2,C13H19(175.148406):MS2,C18H27(243.210061):MS2,FA(18:0)-OH(267.267552):MS2,NL[FA(20:0)-H+N…
DG(18:1_18:1)+NH4	638.573	638.573	638.572	A	C6H11(83.08588):MS2,C7H9(93.070197):MS2,C7H11(95.085859):MS2,C7H13(97.101483):MS2,C8H11(107.085896):MS2,C8H13(109.101351):MS2,C8H15(111.117002):MS2,C9H13(121.101198):MS2,C10H15(135.116769):MS2,C11H17(149.132194):MS2,C11H19(151.147931):MS2,FA(18:1)-OH(265.252293):MS2,NL[FA(18:1)-H+NH4](339.28878):MS2,NL[FA(18:1)-H+NH4] [isotope](340.291814):MS2,M-OH(603.532754):MS2
DG(18:1_18:2)+NH4	636.558	636.559	636.556	A	C7H9(93.070256):MS2,C7H13(97.101568):MS2,C8H11(107.085754):MS2,C8H13(109.101463):MS2,C8H15(111.117317):MS2,C9H13(121.101377):MS2,C9H15(123.117093):MS2,C9H17(125.132632):MS2,C10H15(135.116594):MS2,C10H17(137.132665):MS2,C11H15(147.116726):MS2,C11H17(149.132432):MS2,C11H19(151.148279):MS2,C12H17(161.132363):MS2,C13H19(175.148274):MS2,FA(18:2)-OH(263.236874):MS2,FA(18:1)-OH(265.252981):MS2,NL[FA(18:…
DG(18:1e_16:0)+NH4	598.577	598.577	598.577	C	C7H11(95.085899):MS2,C8H11(107.085852):MS2,C8H13(109.101504):MS2,C8H15(111.117146):MS2,C9H13(121.101201):MS2,C9H15(123.11703):MS2,C9H17(125.132697):MS2,C10H15(135.116632):MS2,C10H17(137.132566):MS2,C10H19(139.148096):MS2,C11H17(149.132386):MS2,C11H19(151.148658):MS2,C13H19(175.148167):MS2,FA(16:0)-OH(239.237066):MS2,NL[FA(16:0)-H+NH4](325.308988):MS2
DG(18:2e_16:1)+H	577.519	577.52	577.519	C	C7H11(95.085889):MS2,C7H13(97.101532):MS2,C8H11(107.085858):MS2,C8H13(109.101482):MS2,C8H15(111.117048):MS2,C9H13(121.101325):MS2,C9H15(123.116885):MS2,C9H17(125.132603):MS2,C10H15(135.116867):MS2,C10H17(137.132429):MS2,C10H19(139.14791):MS2,C11H17(149.132495):MS2,C11H19(151.148117):MS2,FA(16:1)-OH(237.221199):MS2,M+H(577.518253):MS2
DG(18:4_16:1)+(CH3CH2)3NH	702.588	702.588	702.591	C	C7H11(95.085947):MS2,C7H13(97.10152):MS2,C8H11(107.085867):MS2,C8H13(109.101428):MS2,C8H15(111.117156):MS2,C9H13(121.101295):MS2,C9H15(123.116841):MS2,C10H15(135.116889):MS2,C10H17(137.132332):MS2,C11H15(147.1172):MS2,C11H17(149.132518):MS2,C12H17(161.132506):MS2,FA(16:1)-OH(237.22132):MS2,NL[FA(18:4)-H+(CH3CH2)3NH](311.257937):MS2
DG(20:0_16:0)+NH4	642.604	642.604	642.603	B	C7H11(95.085974):MS2,C7H13(97.101463):MS2,C8H13(109.101387):MS2,C8H15(111.117007):MS2,C9H13(121.100966):MS2,C9H15(123.116969):MS2,C9H17(125.132134):MS2,C10H15(135.116872):MS2,C10H17(137.132476):MS2,C11H19(151.148609):MS2,FA(16:0)-OH(239.237419):MS2,NL[FA(20:0)-H+NH4](313.274754):MS2,NL[FA(20:0)-H+NH4] [isotope](314.276375):MS2,NL[FA(16:0)-H+NH4](369.335552):MS2,NL[FA(16:0)-H+NH4] [isotope](370.34…
DG(20:1e_18:0)+NH4	654.64	654.64	654.639	C	C6H11(83.08586):MS2,C7H13(97.101515):MS2,C8H13(109.10138):MS2,C8H15(111.117052):MS2,C9H15(123.116705):MS2,C9H17(125.132688):MS2,C10H17(137.132655):MS2,C11H19(151.147576):MS2,NL[FA(18:0)-H+NH4](353.340935):MS2,NL[FA(18:0)-H+NH4] [isotope](354.343301):MS2
DG(20:2e_10:1)+H	521.457	521.458	521.456	C	C7H9(93.070285):MS2,C7H11(95.085931):MS2,C7H13(97.101591):MS2,C8H11(107.085861):MS2,C8H13(109.101504):MS2,C8H15(111.117135):MS2,C9H13(121.10135):MS2,C9H15(123.11703):MS2,C9H17(125.132532):MS2,C10H15(135.116915):MS2,C10H17(137.132486):MS2,C11H17(149.13262):MS2,C11H19(151.148113):MS2,FA(10:1)-OH(153.127298):MS2,M+H(521.45608):MS2
DG(20:3e_11:1)+H	533.457	533.457	533.456	C	C7H9(93.07027):MS2,C7H11(95.085963):MS2,C7H13(97.101592):MS2,C8H11(107.085894):MS2,C8H13(109.101452):MS2,C8H15(111.11704):MS2,C9H13(121.101369):MS2,C9H15(123.116977):MS2,C9H17(125.132441):MS2,C10H15(135.116957):MS2,C10H17(137.132436):MS2,C11H17(149.13256):MS2,C11H19(151.148312):MS2,FA(11:1)-OH(167.143174):MS2,M+H(533.45568):MS2
Hex1Cer(d20:0_16:0)+H-H2O	712.609	712.61	712.609	B	NL[16:0,H2O](456.367854):MS2,NL[16:0](474.378546):MS2,NL[16:0] [isotope](475.380676):MS2,M+H-H2O(712.607933):MS2
Hex1Cer(d20:0_16:1)+H-H2O	710.592	710.592	710.593	B	NL[16:1,H2O](456.367991):MS2,NL[16:1](474.379392):MS2,NL[16:1] [isotope](475.383613):MS2,M+H-H2O(710.592095):MS2
Hex1Cer(d22:1_18:1)+H-H2O	764.639	764.64	764.64	B	NL[18:1,H2O](482.383107):MS2,NL[18:1](500.393817):MS2,NL[18:1] [isotope](501.396646):MS2,M+H-H2O(764.638536):MS2
Hex1Cer(d23:1_16:0)+H-H2O	752.64	752.641	752.64	B	NL[16:0,H2O](496.399217):MS2,NL[16:0](514.409747):MS2,NL[16:0] [isotope](515.41258):MS2,M+H-H2O(752.638698):MS2
Hex1Cer(d24:0_18:2+2O)+H	842.673	842.673	842.672	C	NL[G1,H2O](644.597173):MS2,NL[G1](662.606888):MS2,NL[G1] [isotope](663.613397):MS2,M-1Glcb(680.616534):MS2
Hex1Cer(m20:1_18:1)+H	738.624	738.625	738.624	B	NL[18:1,H2O](456.368236):MS2,NL[18:1](474.378683):MS2,NL[18:1] [isotope](475.383478):MS2,M+H(738.623703):MS2
Hex1Cer(m22:1_18:1)+H	766.658	766.659	766.656	B	NL[18:1,H2O](484.400715):MS2,NL[18:1](502.411324):MS2,NL[18:1] [isotope](503.412353):MS2,M+H(766.655342):MS2
Hex1Cer(t18:1_24:0+O)+H	844.688	844.688	844.687	A	SPH(t18:1)-H2O-CH2O(268.263805):MS2,SPH(t18:1)-2H2O(280.263533):MS2,SPH(t18:1)-H2O(298.274097):MS2,NL[G1,H2O](646.61225):MS2,NL[G1](664.623085):MS2,NL[G1] [isotope](665.626605):MS2,M-1Glcb(682.634016):MS2
PC(10:0_22:6)+H	722.475	722.475	722.476	C	C5H14N1O1(104.107137):MS2,(P-Cho)+H(184.073165):MS2,(P-Cho)+H [isotope](185.076676):MS2
PC(11:0_16:0)+H	664.492	664.492	664.491	C	C5H12N1(86.096851):MS2,C5H12N(86.096851):MS2,C2H6O4P1(124.99973):MS2,(P-Cho)+H(184.073194):MS2,(P-Cho)+H [isotope](185.076696):MS2
PC(11:0_20:2)+H	716.523	716.524	716.522	C	C5H12N1(86.096807):MS2,C5H12N(86.096807):MS2,C2H6O4P1(124.999722):MS2,(P-Cho)+H(184.073197):MS2
PC(11:0_20:2)+Na	738.504	738.504	738.504	C	C5H12N(86.096829):MS2,C7H11(95.085938):MS2,C7H13(97.101435):MS2,C8H13(109.101411):MS2,C8H15(111.116644):MS2,C9H13(121.101159):MS2,C9H15(123.116788):MS2,C10H15(135.116751):MS2,C10H17(137.132732):MS2,C2H5O4NaP(146.981677):MS2,C11H17(149.132294):MS2,NL[PC,+Na]+H(533.456447):MS2,NL[PC](555.43835):MS2,NL[PC] [isotope](556.442402):MS2,M+Na-N(CH3)3(679.43063):MS2,M+Na(738.506462):MS2
PC(11:0_22:4)+H	740.522	740.522	740.522	C	(P-Cho)+H(184.073271):MS2,(P-Cho)+H [isotope](185.076635):MS2
PC(12:0_18:2)+H	702.506	702.507	702.507	C	C5H12N1(86.096827):MS2,C5H12N(86.096827):MS2,C2H6O4P1(124.999931):MS2,(P-Cho)+H(184.07321):MS2
PC(12:0_20:4)+H	726.506	726.507	726.507	C	C5H12N1(86.096709):MS2,C5H12N(86.096709):MS2,(P-Cho)+H(184.073193):MS2
PC(14:0_14:0)+Na	700.488	700.489	700.489	A	C6H13(85.101494):MS2,C5H12N(86.09685):MS2,C7H11(95.085953):MS2,C7H13(97.101468):MS2,C8H13(109.1014):MS2,C9H15(123.116863):MS2,C2H5O4NaP(146.981689):MS2,M+Na-N(CH3)3-FA(14:0)(413.207508):MS2,NL[PC,+Na]+H(495.440778):MS2,NL[PC](517.422459):MS2,M+Na-N(CH3)3(641.413841):MS2,M+Na(700.487277):MS2
PC(15:0_12:0)+H	664.491	664.491	664.491	B	C6H13(85.101581):MS2,C7H11(95.085887):MS2,C7H13(97.101338):MS2,C8H13(109.101397):MS2,C8H15(111.116931):MS2,C9H15(123.116944):MS2,C2H6O4P1(124.999923):MS2,(P-Cho)+H(184.073242):MS2,(P-Cho)+H [isotope](185.076844):MS2,MG(15:0)-OH(299.258008):MS2
PC(15:0_12:0)+Na	686.472	686.472	686.473	B	C7H11(95.085911):MS2,C7H13(97.101494):MS2,C8H13(109.101331):MS2,C8H15(111.116791):MS2,C9H15(123.116852):MS2,C10H17(137.132251):MS2,C2H5O4NaP(146.981649):MS2,MG(15:0)-OH(299.25724):MS2,NL[PC,+Na]+H(481.424282):MS2,NL[PC,+Na]+H [isotope](482.42625):MS2,NL[PC](503.406671):MS2,NL[PC] [isotope](504.408574):MS2,M+Na-N(CH3)3(627.397811):MS2,M+Na(686.470355):MS2
PC(15:0_13:0)+H	678.506	678.506	678.507	B	C6H9(81.070242):MS2,C6H11(83.085819):MS2,C5H12N1(86.096797):MS2,C5H12N(86.096797):MS2,C7H11(95.085822):MS2,C7H13(97.101083):MS2,C8H13(109.101305):MS2,C8H15(111.116962):MS2,C9H15(123.116859):MS2,C9H17(125.13246):MS2,C10H17(137.132287):MS2,C11H19(151.147896):MS2,C13H19(175.147489):MS2,(P-Cho)+H(184.07319):MS2,(P-Cho)+H [isotope](185.076862):MS2,MG(15:0)-OH(299.25718):MS2
PC(15:0_13:0)+Na	700.489	700.489	700.489	B	C6H11(83.085877):MS2,C6H13(85.101536):MS2,C7H11(95.08591):MS2,C7H13(97.101633):MS2,C8H13(109.101445):MS2,C9H15(123.116704):MS2,C2H5O4NaP(146.981723):MS2,M+Na-N(CH3)3-FA(15:0)(399.189762):MS2,NL[PC,+Na]+H(495.440144):MS2,NL[PC](517.421999):MS2,M+Na-N(CH3)3(641.412669):MS2
PC(15:0_14:0)+Na	714.503	714.504	714.504	B	C5H9(69.070172):MS2,C6H11(83.085912):MS2,C6H13(85.10159):MS2,C5H12N(86.096837):MS2,C7H11(95.085832):MS2,C7H13(97.101512):MS2,C8H13(109.101411):MS2,C8H15(111.11691):MS2,C9H15(123.116984):MS2,C10H17(137.132285):MS2,C2H5O4NaP(146.981619):MS2,M+Na-N(CH3)3-FA(15:0)(413.205474):MS2,NL[PC,+Na]+H(509.45629):MS2,NL[PC](531.437788):MS2,M+Na-N(CH3)3(655.430498):MS2,M+Na(714.503127):MS2
PC(15:0_14:1)+H	690.507	690.507	690.507	B	C6H9(81.070275):MS2,C6H13(85.101434):MS2,C6H13 [isotope](86.096733):MS2,C5H12N1(86.096733):MS2,C5H12N(86.096733):MS2,C7H11(95.085844):MS2,C7H13(97.10131):MS2,C8H13(109.101285):MS2,C8H15(111.117046):MS2,C9H13(121.101248):MS2,C9H15(123.116843):MS2,C9H17(125.132448):MS2,C10H15(135.116682):MS2,C10H17(137.132382):MS2,C11H15(147.116488):MS2,C11H19(151.148064):MS2,C12H17(161.132387):MS2,(P-Cho)+H(184.07…
PC(15:0_14:1)+Na	712.49	712.491	712.489	B	C7H11(95.085894):MS2,C7H13(97.10148):MS2,C8H13(109.101464):MS2,C8H15(111.117034):MS2,C9H15(123.116981):MS2,C9H17(125.132824):MS2,C10H15(135.116802):MS2,C10H17(137.132292):MS2,C2H5O4NaP(146.981686):MS2,C11H19(151.14799):MS2,MG(15:0)-OH(299.257515):MS2,NL[PC,+Na]+H(507.441014):MS2,NL[PC,+Na]+H [isotope](508.439563):MS2,NL[PC](529.422685):MS2,NL[PC] [isotope](530.426725):MS2,M+Na-N(CH3)3(653.414532)…
PC(15:0_15:0)+Na	728.518	728.519	728.52	A	C5H12N(86.096842):MS2,C7H11(95.085767):MS2,C7H13(97.101494):MS2,C8H13(109.101314):MS2,C8H15(111.117029):MS2,C9H15(123.116948):MS2,C10H17(137.131905):MS2,C2H5O4NaP(146.981573):MS2,M+Na-N(CH3)3-FA(15:0)(427.221323):MS2,NL[PC,+Na]+H(523.472064):MS2,NL[PC](545.453715):MS2,NL[PC] [isotope](546.457196):MS2,M+Na-N(CH3)3(669.445781):MS2,M+Na(728.517039):MS2
PC(15:0_16:0)+H	720.554	720.555	720.554	C	C5H12N1(86.096838):MS2,C5H12N(86.096838):MS2,C2H6O4P1(124.99966):MS2,(P-Cho)+H(184.073135):MS2,(P-Cho)+H [isotope](185.076548):MS2
PC(15:0_16:0)+Na	742.533	742.534	742.536	B	C6H13(85.101537):MS2,C5H12N(86.096824):MS2,C7H11(95.08583):MS2,C7H13(97.10145):MS2,C8H13(109.100934):MS2,C8H15(111.117075):MS2,C9H15(123.11698):MS2,C10H17(137.13234):MS2,C2H5O4NaP(146.981553):MS2,M+Na-N(CH3)3-FA(16:0)(427.222165):MS2,NL[PC,+Na]+H(537.487293):MS2,NL[PC,+Na]+H [isotope](538.489544):MS2,NL[PC](559.468912):MS2,NL[PC] [isotope](560.471182):MS2,M+Na-N(CH3)3(683.461132):MS2,M+Na(742.533…
PC(15:0_16:1)+H	718.537	718.538	718.538	C	C5H12N1(86.096827):MS2,C5H12N(86.096827):MS2,C2H6O4P1(124.999732):MS2,(P-Cho)+H(184.073131):MS2
PC(15:0_16:1)+Na	740.517	740.518	740.52	B	C5H12N(86.096845):MS2,C7H11(95.085961):MS2,C7H13(97.101444):MS2,C8H13(109.101345):MS2,C9H13(121.101222):MS2,C9H15(123.116837):MS2,C10H17(137.132847):MS2,C2H5O4NaP(146.981692):MS2,M+Na-N(CH3)3-FA(16:1)(427.220585):MS2,NL[PC,+Na]+H(535.472061):MS2,NL[PC,+Na]+H [isotope](536.47595):MS2,NL[PC](557.453704):MS2,NL[PC] [isotope](558.457543):MS2,M+Na-N(CH3)3(681.445544):MS2,M+Na(740.518362):MS2
PC(15:0_17:0)+H	734.57	734.571	734.569	B	C6H11(83.085936):MS2,C6H13(85.101545):MS2,C6H13 [isotope](86.096851):MS2,C5H12N1(86.096851):MS2,C5H12N(86.096851):MS2,C7H11(95.085834):MS2,C7H13(97.101315):MS2,C8H13(109.1013):MS2,C8H15(111.116986):MS2,C9H15(123.116816):MS2,C2H6O4P1(124.999838):MS2,C9H17(125.132535):MS2,C10H17(137.132357):MS2,C11H19(151.147931):MS2,(P-Cho)+H(184.073227):MS2,(P-Cho)+H [isotope](185.076821):MS2,MG(15:0)-OH(299.2578…
PC(15:0_18:1)+H	746.569	746.569	746.569	C	C5H12N1(86.096799):MS2,C5H12N(86.096799):MS2,C2H6O4P1(124.999813):MS2,(P-Cho)+H(184.073191):MS2,(P-Cho)+H [isotope](185.076641):MS2
PC(15:0_18:2)+H	744.552	744.552	744.554	C	C5H12N1(86.096832):MS2,C5H12N(86.096832):MS2,C2H6O4P1(124.999729):MS2,(P-Cho)+H(184.073194):MS2
PC(15:0_18:3)+H	742.537	742.538	742.538	C	C5H12N1(86.096804):MS2,C5H12N(86.096804):MS2,C7H11(95.085831):MS2,(P-Cho)+H(184.07317):MS2,(P-Cho)+H [isotope](185.0761):MS2
PC(15:0_19:0)+Na	784.581	784.582	784.583	B	C7H11(95.085811):MS2,C7H13(97.101464):MS2,C8H13(109.10144):MS2,C8H15(111.117051):MS2,C9H15(123.116929):MS2,C10H17(137.132436):MS2,C2H5O4NaP(146.98163):MS2,M+Na-N(CH3)3-FA(19:0)(427.221731):MS2,NL[PC,+Na]+H(579.534392):MS2,NL[PC](601.516036):MS2,M+Na-N(CH3)3(725.508097):MS2,M+Na(784.581142):MS2
PC(15:0_20:5)+H	766.536	766.536	766.538	C	C7H11(95.085526):MS2,C2H6O4P1(124.9997):MS2,(P-Cho)+H(184.073272):MS2,(P-Cho)+H [isotope](185.076579):MS2
PC(15:0_21:0)+Na	812.617	812.618	812.614	B	C7H9(93.070311):MS2,C7H13(97.101502):MS2,C8H11(107.085787):MS2,C8H13(109.101394):MS2,C8H15(111.116786):MS2,C9H13(121.101245):MS2,C9H15(123.116746):MS2,C10H15(135.116723):MS2,C10H17(137.132397):MS2,C2H5O4NaP(146.981729):MS2,C11H15(147.116959):MS2,C11H17(149.132545):MS2,C12H17(161.132408):MS2,C13H19(175.148415):MS2,M+Na-N(CH3)3-FA(21:0)(427.220279):MS2,NL[PC](629.546587):MS2,NL[PC] [isotope](630.54…
PC(16:0_12:0)+H	678.506	678.507	678.507	C	C5H12N1(86.096832):MS2,C5H12N(86.096832):MS2,C2H6O4P1(124.999741):MS2,(P-Cho)+H(184.073194):MS2,(P-Cho)+H [isotope](185.076703):MS2
PC(16:0_12:1)+H	676.492	676.492	676.491	B	C5H12N1(86.096689):MS2,C5H12N(86.096689):MS2,C7H11(95.08583):MS2,C8H13(109.101446):MS2,(P-Cho)+H(184.073229):MS2,MG(16:0)-OH(313.273185):MS2
PC(16:0_13:0)+H	692.522	692.523	692.522	C	C5H12N1(86.09685):MS2,C5H12N(86.09685):MS2,C2H6O4P1(124.999604):MS2,(P-Cho)+H(184.073204):MS2,(P-Cho)+H [isotope](185.076712):MS2
PC(16:0_13:0)+Na	714.504	714.505	714.504	C	C8H13(109.101634):MS2,C9H15(123.117247):MS2,C2H5O4NaP(146.981938):MS2,NL[PC,+Na]+H(509.4552):MS2,NL[PC](531.43834):MS2,M+Na-N(CH3)3(655.428625):MS2
PC(16:0_14:0)+H	706.537	706.538	706.538	C	C5H12N1(86.096832):MS2,C5H12N(86.096832):MS2,C2H6O4P1(124.999713):MS2,(P-Cho)+H(184.073251):MS2,(P-Cho)+H [isotope](185.076665):MS2
PC(16:0_14:0)+Na	728.521	728.521	728.52	C	C7H11(95.085972):MS2,C9H15(123.116904):MS2,C2H5O4NaP(146.981821):MS2,NL[PC,+Na]+H(523.471671):MS2,NL[PC](545.4533):MS2,M+Na-N(CH3)3(669.44425):MS2
PC(16:0_16:0)+H	734.57	734.57	734.569	C	C5H12N1(86.096813):MS2,C5H12N(86.096813):MS2,(P-Cho)+H(184.07316):MS2
PC(16:0_16:0)+Na	756.552	756.552	756.551	A	C6H13(85.10146):MS2,C7H13(97.101299):MS2,C8H13(109.101308):MS2,C9H15(123.116763):MS2,C2H5O4NaP(146.98175):MS2,M+Na-N(CH3)3-FA(16:0)(441.239364):MS2,NL[PC,+Na]+H(551.502994):MS2,NL[PC,+Na]+H [isotope](552.505895):MS2,NL[PC](573.485042):MS2,NL[PC] [isotope](574.483285):MS2,M+Na-N(CH3)3(697.476863):MS2,M+Na(756.54869):MS2
PC(16:0_16:1)+H	732.553	732.553	732.554	C	C5H12N1(86.09684):MS2,C5H12N(86.09684):MS2,C2H6O4P1(124.999657):MS2,(P-Cho)+H(184.073174):MS2,(P-Cho)+H [isotope](185.076647):MS2
PC(16:0_17:0)+H	748.586	748.586	748.585	C	C5H12N1(86.096632):MS2,C5H12N(86.096632):MS2,C2H6O4P1(124.999588):MS2,(P-Cho)+H(184.073216):MS2,(P-Cho)+H [isotope](185.076735):MS2
PC(16:0_17:0)+Na	770.568	770.568	770.567	B	C5H12N(86.096853):MS2,C7H11(95.085814):MS2,C7H13(97.101369):MS2,C8H13(109.101278):MS2,C9H15(123.116689):MS2,C10H17(137.13254):MS2,C2H5O4NaP(146.981651):MS2,M+Na-N(CH3)3-FA(17:0)(441.237458):MS2,NL[PC,+Na]+H(565.51916):MS2,NL[PC](587.500444):MS2,M+Na-N(CH3)3(711.493002):MS2
PC(16:0_18:1)+H	760.585	760.586	760.585	C	C5H12N1(86.096818):MS2,C5H12N(86.096818):MS2,(P-Cho)+H(184.073185):MS2,(P-Cho)+H [isotope](185.076701):MS2
PC(16:0_18:2)+H	758.569	758.569	758.569	C	C5H12N1(86.096841):MS2,C5H12N(86.096841):MS2,C2H6O4P1(124.999783):MS2,(P-Cho)+H(184.073213):MS2
PC(16:0_18:2)+Na	780.552	780.552	780.551	C	C7H13(97.101606):MS2,C8H15(111.117297):MS2,C9H13(121.101525):MS2,C9H15(123.116937):MS2,C10H15(135.116813):MS2,C2H5O4NaP(146.981988):MS2,C11H17(149.132611):MS2,C11H19(151.148793):MS2,NL[PC,+Na]+H(575.502498):MS2,NL[PC](597.484465):MS2,NL[PC] [isotope](598.48624):MS2
PC(16:0_19:0)+H	776.618	776.618	776.616	C	C5H12N1(86.096826):MS2,C5H12N(86.096826):MS2,C2H6O4P1(124.999731):MS2,(P-Cho)+H(184.073196):MS2
PC(16:0_21:0)+H	804.649	804.649	804.648	C	C5H12N1(86.096825):MS2,C5H12N(86.096825):MS2,C2H6O4P1(124.999688):MS2,(P-Cho)+H(184.073154):MS2
PC(16:0_22:0)+H	818.665	818.665	818.663	C	C7H11(95.085885):MS2,C8H13(109.101392):MS2,C9H13(121.101153):MS2,C9H15(123.116913):MS2,C2H6O4P1(124.999895):MS2,C11H17(149.132494):MS2,(P-Cho)+H(184.073187):MS2,(P-Cho)+H [isotope](185.076441):MS2
PC(16:0_22:1)+H	816.649	816.649	816.648	C	C5H12N1(86.096852):MS2,C5H12N(86.096852):MS2,C2H6O4P1(124.999761):MS2,(P-Cho)+H(184.07325):MS2
PC(16:1_12:0)+H	676.492	676.492	676.491	C	C2H6O4P1(124.999835):MS2,(P-Cho)+H(184.073231):MS2
PC(16:1_13:0)+H	690.507	690.508	690.507	C	C5H12N1(86.096835):MS2,C5H12N(86.096835):MS2,(P-Cho)+H(184.073227):MS2
PC(16:1_13:0)+Na	712.488	712.488	712.489	C	C6H11(83.085902):MS2,C5H12N(86.096844):MS2,C7H11(95.085923):MS2,C7H13(97.101402):MS2,C8H13(109.101597):MS2,C8H15(111.116859):MS2,C9H13(121.101187):MS2,C9H15(123.116963):MS2,C10H15(135.116947):MS2,C2H5O4NaP(146.981656):MS2,NL[PC,+Na]+H(507.440809):MS2,NL[PC](529.422636):MS2,M+Na-N(CH3)3(653.415203):MS2,M+Na(712.486677):MS2
PC(16:1_14:0)+H	704.52	704.521	704.522	C	C5H12N1(86.096774):MS2,C5H12N(86.096774):MS2,C7H11(95.085458):MS2,C7H13(97.101514):MS2,C2H6O4P1(124.999737):MS2,(P-Cho)+H(184.073247):MS2
PC(16:1_16:1)+H	730.538	730.538	730.538	C	C5H12N1(86.096726):MS2,C5H12N(86.096726):MS2,C2H6O4P1(124.999778):MS2,(P-Cho)+H(184.073175):MS2
PC(16:1_18:2)+H	756.554	756.554	756.554	C	C5H12N1(86.096819):MS2,C5H12N(86.096819):MS2,(P-Cho)+H(184.073213):MS2,(P-Cho)+H [isotope](185.076716):MS2
PC(16:1_19:0)+H	774.601	774.601	774.601	C	C5H12N1(86.096849):MS2,C5H12N(86.096849):MS2,C2H6O4P1(124.999646):MS2,(P-Cho)+H(184.073116):MS2
PC(16:1_21:0)+H	802.633	802.633	802.632	C	C2H6O4P1(124.999654):MS2,(P-Cho)+H(184.073159):MS2
PC(16:1_8:0)+H	620.43	620.43	620.429	C	(P-Cho)+H(184.073294):MS2
PC(16:1e_22:6)+Na	812.557	812.557	812.556	B	C5H12N(86.09685):MS2,C7H11(95.085695):MS2,MG(16:1e)-OH(297.278686):MS2,M+Na-N(CH3)3(753.480086):MS2
PC(17:0_18:2)+H	772.584	772.584	772.585	C	C5H12N1(86.096705):MS2,C5H12N(86.096705):MS2,(P-Cho)+H(184.073156):MS2
PC(17:1_12:1)+H	688.493	688.493	688.491	B	C7H11(95.085922):MS2,C8H13(109.101393):MS2,C9H15(123.116866):MS2,C2H6O4P1(124.999607):MS2,(P-Cho)+H(184.073231):MS2,MG(17:1)-OH(325.272305):MS2
PC(17:1_14:0)+H	718.537	718.537	718.538	B	C5H9(69.070162):MS2,C6H9(81.070152):MS2,C6H11(83.085804):MS2,C6H13(85.101562):MS2,C6H13 [isotope](86.060458):MS2,C7H11(95.085807):MS2,C7H13(97.101336):MS2,C8H13(109.1013):MS2,C8H15(111.11695):MS2,C9H13(121.101225):MS2,C9H15(123.116544):MS2,C2H6O4P1(125.000037):MS2,C10H15(135.116664):MS2,C10H17(137.132199):MS2,C11H17(149.132379):MS2,(P-Cho)+H(184.073145):MS2,(P-Cho)+H [isotope](185.076656):MS2,MG(…
PC(17:1_14:1)+H	716.523	716.523	716.522	B	C6H9(81.070243):MS2,C6H11(83.08589):MS2,C5H12N1(86.096677):MS2,C5H12N(86.096677):MS2,C7H11(95.08582):MS2,C7H13(97.101305):MS2,C8H13(109.101314):MS2,C8H15(111.117002):MS2,C9H13(121.101168):MS2,C9H15(123.116818):MS2,C2H6O4P1(124.999657):MS2,C10H15(135.116684):MS2,C10H17(137.132206):MS2,C11H17(149.132502):MS2,C11H19(151.147885):MS2,(P-Cho)+H(184.073189):MS2,(P-Cho)+H [isotope](185.076714):MS2,MG(17:…
PC(17:1_15:0)+H	732.554	732.555	732.554	B	C5H12N1(86.096816):MS2,C5H12N1 [isotope](87.100241):MS2,C5H12N(86.096816):MS2,C5H12N [isotope](87.100241):MS2,C7H11(95.085856):MS2,C7H13(97.101506):MS2,C8H13(109.101455):MS2,C2H6O4P1(124.999603):MS2,(P-Cho)+H(184.073214):MS2,(P-Cho)+H [isotope](185.076763):MS2,MG(17:1)-OH(325.272924):MS2
PC(17:1_15:0)+Na	754.532	754.533	754.536	A	C6H11(83.08582):MS2,C5H12N(86.096853):MS2,C7H11(95.085779):MS2,C7H13(97.101483):MS2,C8H13(109.101485):MS2,C8H15(111.117028):MS2,C9H13(121.101157):MS2,C9H15(123.116685):MS2,C9H17(125.132598):MS2,C10H17(137.132041):MS2,C2H5O4NaP(146.981665):MS2,C11H19(151.148335):MS2,M+Na-N(CH3)3-FA(17:1)(427.222744):MS2,M+Na-N(CH3)3-FA(15:0)(453.237052):MS2,NL[PC,+Na]+H(549.486542):MS2,NL[PC](571.469192):MS2,NL[PC…
PC(17:1_16:0)+Na	768.551	768.552	768.551	B	C6H13(85.101601):MS2,C5H12N(86.096841):MS2,C7H11(95.085851):MS2,C7H13(97.101606):MS2,C8H13(109.101375):MS2,C8H15(111.116732):MS2,C9H13(121.101351):MS2,C9H15(123.116561):MS2,C10H15(135.116856):MS2,C2H5O4NaP(146.981591):MS2,M+Na-N(CH3)3-FA(16:0)(453.237467):MS2,NL[PC,+Na]+H(563.50161):MS2,NL[PC,+Na]+H [isotope](564.506849):MS2,NL[PC](585.483866):MS2,NL[PC] [isotope](586.486098):MS2,M+Na-N(CH3)3(709…
PC(17:1_17:0)+Na	782.567	782.567	782.567	A	C7H11(95.08592):MS2,C7H13(97.101537):MS2,C8H13(109.101424):MS2,C9H15(123.116768):MS2,C10H15(135.116837):MS2,C10H17(137.132499):MS2,C2H5O4NaP(146.981701):MS2,M+Na-N(CH3)3-FA(17:0)(453.237573):MS2,M+Na-N(CH3)3-FA(17:1)(455.25174):MS2,NL[PC,+Na]+H(577.518842):MS2,NL[PC](599.500649):MS2,M+Na-N(CH3)3(723.491318):MS2,M+Na(782.564106):MS2
PC(17:1_19:0)+Na	810.596	810.597	810.598	B	C5H12N(86.096824):MS2,C7H11(95.085818):MS2,C7H13(97.101408):MS2,C8H13(109.101302):MS2,C8H15(111.117275):MS2,C9H13(121.101152):MS2,C9H15(123.116651):MS2,C10H15(135.116605):MS2,C10H17(137.132255):MS2,C2H5O4NaP(146.981633):MS2,M+Na-N(CH3)3-FA(19:0)(453.237742):MS2,NL[PC,+Na]+H(605.550518):MS2,NL[PC](627.531828):MS2,NL[PC] [isotope](628.534907):MS2,M+Na-N(CH3)3(751.523782):MS2,M+Na(810.596965):MS2
PC(17:1_19:1)+H	786.602	786.603	786.601	B	C7H11(95.085892):MS2,C7H13(97.101535):MS2,C8H11(107.085784):MS2,C8H13(109.101452):MS2,C8H15(111.11692):MS2,C9H13(121.101384):MS2,C9H15(123.116909):MS2,C9H17(125.132793):MS2,C10H15(135.116845):MS2,C10H17(137.132253):MS2,C11H17(149.132651):MS2,C11H19(151.14816):MS2,(P-Cho)+H(184.073385):MS2,MG(19:1)-OH(353.305448):MS2
PC(17:1_20:1)+Na	822.598	822.598	822.598	B	C5H12N(86.096803):MS2,C7H9(93.070075):MS2,C7H11(95.085873):MS2,C7H13(97.101485):MS2,C8H13(109.101375):MS2,C8H15(111.117266):MS2,C9H13(121.101256):MS2,C9H15(123.116954):MS2,C10H15(135.116747):MS2,C2H5O4NaP(146.981675):MS2,C11H17(149.132512):MS2,M+Na-N(CH3)3-FA(20:1)(453.236653):MS2,NL[PC,+Na]+H(617.548522):MS2,NL[PC](639.529642):MS2,NL[PC] [isotope](640.530766):MS2,M+Na(822.595278):MS2
PC(17:1_21:0)+Na	838.63	838.63	838.63	A	C6H13(85.101549):MS2,C5H12N(86.096815):MS2,C7H11(95.085756):MS2,C7H13(97.101232):MS2,C8H13(109.101392):MS2,C9H13(121.101278):MS2,C9H15(123.117147):MS2,C10H15(135.116761):MS2,C10H17(137.132372):MS2,C2H5O4NaP(146.981608):MS2,M+Na-N(CH3)3-FA(21:0)(453.235952):MS2,LPC(17:1)-OH(490.328778):MS2,M+Na-N(CH3)3-FA(17:1)(511.315627):MS2,NL[PC,+Na]+H(633.580154):MS2,NL[PC,+Na]+H [isotope](634.584258):MS2,NL[…
PC(18:0_16:0)+H	762.6	762.601	762.601	C	C5H12N1(86.096782):MS2,C5H12N(86.096782):MS2,C2H6O4P1(124.999674):MS2,(P-Cho)+H(184.073206):MS2,(P-Cho)+H [isotope](185.076734):MS2
PC(18:0_18:1)+H	788.617	788.617	788.616	C	C5H12N1(86.096811):MS2,C5H12N(86.096811):MS2,C2H6O4P1(124.999661):MS2,(P-Cho)+H(184.07318):MS2
PC(18:0_18:2)+H	786.601	786.601	786.601	C	C5H12N1(86.096853):MS2,C5H12N(86.096853):MS2,(P-Cho)+H(184.073211):MS2
PC(18:1_18:2)+H	784.584	784.585	784.585	C	(P-Cho)+H(184.073239):MS2
PC(18:4_16:1)+H	752.522	752.523	752.522	C	C5H12N1(86.096849):MS2,C5H12N(86.096849):MS2,C2H6O4P1(124.999724):MS2,(P-Cho)+H(184.07322):MS2
PC(19:0_12:1)+H	718.539	718.539	718.538	B	C6H11(83.085906):MS2,C6H13(85.101578):MS2,C7H11(95.085815):MS2,C7H13(97.101387):MS2,C8H13(109.101344):MS2,C8H15(111.116946):MS2,C9H15(123.116846):MS2,C9H17(125.132529):MS2,C10H15(135.116808):MS2,C10H17(137.13217):MS2,C11H19(151.14799):MS2,(P-Cho)+H(184.073214):MS2,(P-Cho)+H [isotope](185.076894):MS2,MG(19:0)-OH(355.320388):MS2
PC(19:0_14:1)+Na	768.552	768.552	768.551	B	C7H13(97.101587):MS2,C8H13(109.101534):MS2,C9H15(123.117228):MS2,C2H5O4NaP(146.981515):MS2,M+Na-N(CH3)3-FA(19:0)(411.19092):MS2,NL[PC,+Na]+H(563.504306):MS2,NL[PC](585.484223):MS2,NL[PC] [isotope](586.490585):MS2,M+Na-N(CH3)3(709.475826):MS2,M+Na(768.551499):MS2
PC(19:0_18:2)+H	800.616	800.616	800.616	C	C5H12N1(86.096855):MS2,C5H12N(86.096855):MS2,C2H6O4P1(124.999987):MS2,(P-Cho)+H(184.073242):MS2,(P-Cho)+H [isotope](185.076638):MS2
PC(19:1_16:1)+H	772.585	772.586	772.585	B	C6H11(83.085779):MS2,C6H13(85.10137):MS2,C7H9(93.07018):MS2,C7H11(95.085881):MS2,C7H13(97.101519):MS2,C8H11(107.085923):MS2,C8H13(109.101378):MS2,C8H15(111.11716):MS2,C9H13(121.101263):MS2,C9H15(123.116982):MS2,C10H15(135.116844):MS2,C10H17(137.132867):MS2,C11H17(149.132474):MS2,C11H19(151.147812):MS2,(P-Cho)+H(184.073357):MS2,MG(19:1)-OH(353.303907):MS2
PC(20:0_15:0)+Na	798.598	798.598	798.598	B	C5H12N(86.096845):MS2,C7H11(95.085867):MS2,C7H13(97.101417):MS2,C8H13(109.101465):MS2,C8H15(111.116982):MS2,C9H15(123.116784):MS2,C9H17(125.132963):MS2,C2H5O4NaP(146.981638):MS2,M+Na-N(CH3)3-FA(20:0)(427.223218):MS2,NL[PC,+Na]+H(593.549017):MS2,NL[PC](615.53105):MS2,NL[PC] [isotope](616.534606):MS2,M+Na-N(CH3)3(739.522233):MS2,M+Na(798.594597):MS2
PC(20:0_16:0)+H	790.633	790.633	790.632	C	C5H12N1(86.096836):MS2,C5H12N(86.096836):MS2,(P-Cho)+H(184.07318):MS2,(P-Cho)+H [isotope](185.076594):MS2
PC(20:0_18:2)+H	814.632	814.632	814.632	C	C5H12N1(86.096826):MS2,C5H12N(86.096826):MS2,C2H6O4P1(124.999784):MS2,(P-Cho)+H(184.073138):MS2
PC(20:1_24:2)+H	896.712	896.712	896.71	C	C7H9(93.070341):MS2,C7H11(95.085992):MS2,C7H11 [isotope](96.089906):MS2,C7H13(97.101615):MS2,C8H11(107.085917):MS2,C8H13(109.101565):MS2,C8H13 [isotope](110.104665):MS2,C8H15(111.116929):MS2,C9H13(121.101487):MS2,C9H15(123.117028):MS2,C9H17(125.132689):MS2,C10H15(135.116867):MS2,C10H17(137.132594):MS2,C11H15(147.11688):MS2,C11H17(149.132609):MS2,C11H19(151.148248):MS2,C12H17(161.132507):MS2,C13H1…
PC(20:4_14:3)+H	748.488	748.489	748.491	C	C5H12N1(86.096843):MS2,C5H12N(86.096843):MS2,(P-Cho)+H(184.073217):MS2,(P-Cho)+H [isotope](185.07663):MS2
PC(22:6_11:1)+H	734.473	734.474	734.476	C	(P-Cho)+H(184.073232):MS2
PC(28:0_22:4)+H	978.791	978.792	978.789	C	C7H9(93.070323):MS2,C7H11(95.085939):MS2,C7H11 [isotope](96.089306):MS2,C7H13(97.101469):MS2,C8H11(107.085829):MS2,C8H13(109.101523):MS2,C8H15(111.117286):MS2,C8H15 [isotope](112.175236):MS2,C9H13(121.101384):MS2,C9H15(123.116719):MS2,C9H17(125.13213):MS2,C10H15(135.116848):MS2,C10H15 [isotope](136.11961):MS2,C10H17(137.132286):MS2,C11H15(147.116806):MS2,C11H17(149.132569):MS2,C11H17 [isotope](15…
PC(31:0_20:4)+H	992.805	992.806	992.804	C	C7H9(93.070293):MS2,C7H11(95.08591):MS2,C7H13(97.101448):MS2,C8H11(107.085885):MS2,C8H13(109.101459):MS2,C8H15(111.117138):MS2,C9H13(121.101493):MS2,C9H15(123.116985):MS2,C10H15(135.116706):MS2,C10H17(137.132478):MS2,C11H15(147.116634):MS2,C11H15 [isotope](148.123291):MS2,C11H17(149.132562):MS2,C12H17(161.132255):MS2,C13H19(175.148045):MS2,(P-Cho)+H(184.073425):MS2
PC(32:0_20:4)+H	1006.82	1006.82	1006.82	C	C7H11(95.085928):MS2,C7H13(97.101308):MS2,C8H11(107.085759):MS2,C8H13(109.101505):MS2,C8H15(111.117213):MS2,C9H13(121.101303):MS2,C9H15(123.116819):MS2,C10H15(135.116776):MS2,C10H15 [isotope](136.119812):MS2,C10H17(137.132347):MS2,C11H15(147.116703):MS2,C11H17(149.132206):MS2,C12H17(161.132682):MS2,C13H19(175.148299):MS2,(P-Cho)+H(184.073533):MS2,M+H(1006.824048):MS2
PC(32:1_20:4)+H	1004.81	1004.81	1004.8	C	C7H9(93.070293):MS2,C7H11(95.086):MS2,C7H13(97.101538):MS2,C8H11(107.085793):MS2,C8H13(109.101495):MS2,C8H15(111.117277):MS2,C9H13(121.101376):MS2,C9H15(123.11697):MS2,C9H17(125.132537):MS2,C10H15(135.116838):MS2,C10H17(137.132499):MS2,C11H15(147.116766):MS2,C11H17(149.132594):MS2,C11H19(151.14782):MS2,C12H17(161.13244):MS2,C13H19(175.14814):MS2,C13H19 [isotope](176.152052):MS2,(P-Cho)+H(184.0735…
PC(33:0_10:4)+H	880.683	880.683	880.679	B	C7H9(93.070232):MS2,C8H11(107.085874):MS2,C8H13(109.101492):MS2,C9H13(121.101461):MS2,C9H13 [isotope](122.071748):MS2,C9H15(123.11695):MS2,C10H15(135.116751):MS2,C10H17(137.132598):MS2,C11H15(147.116794):MS2,C11H17(149.13253):MS2,C12H17(161.132541):MS2,C13H19(175.148399):MS2,(P-Cho)+H(184.073617):MS2,(P-Cho)+H [isotope](185.132774):MS2,MG(10:4)-OH(221.116814):MS2
PC(33:0_14:4)+H	936.744	936.744	936.742	C	C6H7(79.05457):MS2,C7H9(93.070202):MS2,C7H11(95.085972):MS2,C7H13(97.101339):MS2,C8H11(107.085875):MS2,C8H13(109.101483):MS2,C8H15(111.11723):MS2,C9H13(121.101353):MS2,C9H15(123.116919):MS2,C10H15(135.116764):MS2,C10H17(137.13253):MS2,C11H15(147.116533):MS2,C11H17(149.13241):MS2,C12H17(161.132232):MS2,C13H19(175.148354):MS2,(P-Cho)+H(184.073877):MS2
PC(33:0_20:4)+H	1020.84	1020.84	1020.84	C	C7H9(93.070066):MS2,C7H11(95.08591):MS2,C7H13(97.101412):MS2,C8H11(107.085855):MS2,C8H13(109.10148):MS2,C8H13 [isotope](110.105085):MS2,C8H15(111.117232):MS2,C9H13(121.101263):MS2,C9H15(123.116993):MS2,C10H15(135.116929):MS2,C10H17(137.132448):MS2,C11H15(147.117012):MS2,C11H17(149.132635):MS2,C12H17(161.132685):MS2,C13H19(175.148417):MS2,(P-Cho)+H(184.073212):MS2,(P-Cho)+H [isotope](185.044172):M…
PC(34:0_10:4)+H	894.699	894.699	894.695	B	C7H9(93.070284):MS2,C7H11(95.08588):MS2,C8H11(107.085785):MS2,C8H13(109.101434):MS2,C9H13(121.101162):MS2,C9H15(123.116889):MS2,C10H15(135.116878):MS2,C10H17(137.13223):MS2,C11H15(147.116718):MS2,C11H17(149.132351):MS2,C12H17(161.132318):MS2,C13H19(175.148145):MS2,(P-Cho)+H(184.072849):MS2,(P-Cho)+H [isotope](185.132191):MS2,MG(10:4)-OH(221.116568):MS2,C18H27(243.210856):MS2
PC(34:0_22:6)+H	1058.85	1058.85	1058.85	C	C6H13(85.101554):MS2,C6H13 [isotope](86.096721):MS2,C5H12N1(86.096721):MS2,C5H12N(86.096721):MS2,C7H9(93.070116):MS2,C7H11(95.085876):MS2,C7H13(97.101313):MS2,C5H14N1O1(104.107042):MS2,C8H11(107.085963):MS2,C8H13(109.101407):MS2,C8H13 [isotope](110.104922):MS2,C8H15(111.116769):MS2,C9H13(121.101107):MS2,C9H15(123.116942):MS2,C9H15 [isotope](124.120035):MS2,C10H15(135.116854):MS2,C10H17(137.132391…
PC(36:0_10:4)+H	922.729	922.73	922.726	B	C6H11(83.085917):MS2,C7H9(93.070285):MS2,C7H11(95.085853):MS2,C7H13(97.101403):MS2,C8H11(107.08574):MS2,C8H13(109.10145):MS2,C8H15(111.116421):MS2,C9H13(121.101352):MS2,C9H15(123.116882):MS2,C10H15(135.116878):MS2,C10H17(137.132506):MS2,C11H15(147.116745):MS2,C11H17(149.132357):MS2,C12H17(161.132374):MS2,C13H19(175.147966):MS2,(P-Cho)+H(184.073618):MS2,(P-Cho)+H [isotope](185.133453):MS2,MG(10:4)…
PC(36:1_20:4)+H	1060.87	1060.87	1060.87	C	C7H13(97.101532):MS2,C8H11(107.085865):MS2,C8H13(109.10153):MS2,C8H15(111.117231):MS2,C9H13(121.101374):MS2,C9H15(123.11709):MS2,C2H6O4P1(124.999759):MS2,C9H17(125.132632):MS2,C10H15(135.116936):MS2,C10H17(137.132522):MS2,C11H15(147.116788):MS2,C11H17(149.132674):MS2,C11H19(151.148077):MS2,C12H17(161.132538):MS2,C13H19(175.148262):MS2,(P-Cho)+H(184.073671):MS2,(P-Cho)+H [isotope](185.132138):MS2,…
PC(38:1_20:4)+H	1088.9	1088.9	1088.9	C	C6H13(85.101338):MS2,C5H12N1(86.096837):MS2,C5H12N(86.096837):MS2,C7H11(95.085838):MS2,C7H13(97.101615):MS2,C5H14N1O1(104.107419):MS2,C8H11(107.085861):MS2,C8H13(109.101471):MS2,C8H15(111.117176):MS2,C9H13(121.101256):MS2,C9H15(123.117124):MS2,C10H15(135.116664):MS2,C10H17(137.132795):MS2,C11H17(149.132221):MS2,C12H17(161.132231):MS2,C13H19(175.148954):MS2,(P-Cho)+H(184.073346):MS2
PC(4:0_13:0)+H	524.335	524.336	524.335	C	C6H13(85.101595):MS2,C6H13 [isotope](86.09668):MS2,C5H12N1(86.09668):MS2,C5H12N1 [isotope](87.044468):MS2,C5H12N(86.09668):MS2,C5H12N [isotope](87.044468):MS2,C7H11(95.085892):MS2,C7H13(97.101454):MS2,C5H14N1O1(104.107251):MS2,C8H13(109.101111):MS2,C8H15(111.116954):MS2,C9H15(123.11705):MS2,C9H17(125.132372):MS2,C10H17(137.132361):MS2,C11H19(151.148342):MS2,(P-Cho)+H(184.073405):MS2
PC(4:0_14:0)+H	538.351	538.352	538.35	C	C5H12N1(86.096838):MS2,C5H12N(86.096838):MS2,(P-Cho)+H(184.073148):MS2
PC(4:0_15:0)+H	552.367	552.367	552.366	B	C7H11(95.085953):MS2,C5H14N1O1(104.107452):MS2,C8H13(109.10148):MS2,C8H15(111.117215):MS2,C9H15(123.116868):MS2,C10H17(137.132421):MS2,C11H19(151.147758):MS2,(P-Cho)+H(184.073374):MS2,MG(15:0)-OH(299.258013):MS2
PC(8:1e_22:6)+H	678.447	678.447	678.449	C	C5H12N1(86.096785):MS2,C5H12N(86.096785):MS2,C7H13(97.101482):MS2,C8H15(111.117228):MS2,C2H6O4P1(124.999692):MS2,C9H17(125.1325):MS2,(P-Cho)+H(184.073304):MS2
PE(11:0_18:2)+H	646.445	646.445	646.444	C	C6H7(79.05461):MS2,C7H9(93.070265):MS2,C7H11(95.08592):MS2,C7H13(97.101512):MS2,C8H11(107.085697):MS2,C8H13(109.101343):MS2,C8H15(111.117026):MS2,C9H13(121.101252):MS2,C9H15(123.116911):MS2,C9H17(125.132696):MS2,C10H15(135.116851):MS2,C10H17(137.13233):MS2,C11H17(149.132366):MS2,NL[PE](505.424661):MS2,NL[PE] [isotope](506.42851):MS2
PE(11:0_20:2)+H	674.475	674.476	674.476	C	C7H9(93.070261):MS2,C7H13(97.101559):MS2,C8H11(107.085868):MS2,C8H13(109.101683):MS2,C8H15(111.117186):MS2,C9H13(121.101322):MS2,C9H15(123.116943):MS2,C10H15(135.117103):MS2,C10H17(137.132492):MS2,C11H17(149.132645):MS2,NL[PE](533.45607):MS2,NL[PE] [isotope](534.458522):MS2
PE(12:0_18:2)+Na	682.443	682.443	682.442	C	C7H11(95.085971):MS2,C7H11 [isotope](96.089379):MS2,C7H13(97.101576):MS2,C7H13 [isotope](98.104878):MS2,C8H13(109.101501):MS2,C8H13 [isotope](110.104781):MS2,C8H15(111.11712):MS2,C8H15 [isotope](112.120522):MS2,H3O4P1Na1(120.966307):MS2,C9H13(121.101272):MS2,C9H15(123.116962):MS2,C9H15 [isotope](124.120819):MS2,C9H17(125.132862):MS2,C10H15(135.116908):MS2,C10H17(137.132616):MS2,C10H17 [isotope](1…
PE(12:0_20:4)+H	684.46	684.461	684.46	C	C6H11(83.085759):MS2,C7H11(95.085943):MS2,C7H13(97.101517):MS2,C8H13(109.101469):MS2,C8H15(111.117095):MS2,C9H15(123.116931):MS2,C9H17(125.132348):MS2,C10H15(135.116925):MS2,C10H17(137.132445):MS2,C11H19(151.147944):MS2,NL[PE](543.440215):MS2,NL[PE] [isotope](544.443982):MS2
PE(13:0_14:1)+H	620.43	620.43	620.429	B	C7H9(93.070271):MS2,C7H11(95.085953):MS2,C7H13(97.101552):MS2,C8H11(107.085672):MS2,C8H13(109.101521):MS2,C8H15(111.116862):MS2,C9H13(121.10121):MS2,C9H15(123.116867):MS2,C9H17(125.132188):MS2,C10H15(135.116866):MS2,C10H17(137.132483):MS2,C11H17(149.132773):MS2,MG(13:0)-OH(271.227208):MS2,NL[PE](479.409416):MS2,NL[PE] [isotope](480.412325):MS2
PE(14:0_13:0)+H	622.445	622.446	622.444	A	C7H11(95.085923):MS2,C8H13(109.101566):MS2,C8H15(111.117079):MS2,C9H15(123.116668):MS2,C10H17(137.132383):MS2,C11H19(151.148122):MS2,MG(13:0)-OH(271.227052):MS2,MG(14:0)-OH(285.242455):MS2,NL[PE](481.425081):MS2,NL[PE] [isotope](482.428304):MS2
PE(14:0_14:0)+H	636.46	636.461	636.46	A	C6H11(83.085904):MS2,C7H11(95.08593):MS2,C7H13(97.101565):MS2,C8H13(109.101443):MS2,C8H15(111.117006):MS2,C9H15(123.116886):MS2,C10H17(137.132344):MS2,MG(14:0)-OH(285.242431):MS2,NL[PE](495.440321):MS2,NL[PE] [isotope](496.442797):MS2
PE(14:0_14:1)+H	634.445	634.445	634.444	B	C6H11(83.085819):MS2,C7H9(93.070313):MS2,C7H11(95.085917):MS2,C7H13(97.101484):MS2,C8H13(109.101351):MS2,C8H15(111.116993):MS2,C9H13(121.101302):MS2,C9H15(123.116946):MS2,C9H17(125.132573):MS2,C10H15(135.116828):MS2,C10H17(137.132546):MS2,C11H17(149.132479):MS2,MG(14:0)-OH(285.241703):MS2,NL[PE](493.424916):MS2,NL[PE] [isotope](494.427013):MS2
PE(15:0_12:0)+H	622.444	622.445	622.444	A	C6H13(85.101571):MS2,C7H11(95.085963):MS2,C7H13(97.101474):MS2,C8H13(109.101438):MS2,C8H15(111.117007):MS2,C9H15(123.116975):MS2,C10H17(137.132534):MS2,MG(12:0)-OH(257.211186):MS2,MG(15:0)-OH(299.257225):MS2,NL[PE](481.425261):MS2,NL[PE] [isotope](482.428329):MS2
PE(15:0_13:0)+H	636.46	636.461	636.46	A	C7H11(95.085914):MS2,C7H13(97.101534):MS2,C8H13(109.101447):MS2,C8H15(111.116996):MS2,C9H15(123.116973):MS2,C9H17(125.132509):MS2,C10H17(137.132272):MS2,MG(13:0)-OH(271.226814):MS2,MG(15:0)-OH(299.257658):MS2,NL[PE](495.440179):MS2,NL[PE] [isotope](496.444643):MS2
PE(15:0_14:0)+H	650.476	650.476	650.476	A	C7H11(95.085875):MS2,C7H13(97.101581):MS2,C8H13(109.101456):MS2,C8H15(111.117062):MS2,C9H15(123.116937):MS2,C9H17(125.132432):MS2,C10H17(137.132429):MS2,C11H19(151.148223):MS2,MG(14:0)-OH(285.242554):MS2,MG(15:0)-OH(299.258016):MS2,NL[PE](509.456097):MS2,NL[PE] [isotope](510.45981):MS2
PE(15:0_14:1)+H	648.461	648.461	648.46	A	C7H9(93.070278):MS2,C7H11(95.085874):MS2,C7H13(97.101545):MS2,C8H11(107.085732):MS2,C8H13(109.101454):MS2,C8H15(111.117215):MS2,C9H13(121.101309):MS2,C9H15(123.116956):MS2,C9H17(125.132542):MS2,C10H15(135.116784):MS2,C10H17(137.132356):MS2,C11H17(149.132592):MS2,MG(14:1)-OH(283.226055):MS2,MG(15:0)-OH(299.257915):MS2,NL[PE](507.440302):MS2,NL[PE] [isotope](508.442674):MS2
PE(15:0_15:0)+H	664.491	664.491	664.491	A	C7H11(95.085935):MS2,C7H13(97.10155):MS2,C8H13(109.10151):MS2,C8H15(111.117094):MS2,C9H15(123.116974):MS2,C9H17(125.132525):MS2,C10H17(137.132379):MS2,C11H19(151.148123):MS2,MG(15:0)-OH(299.25836):MS2,NL[PE](523.471844):MS2,NL[PE] [isotope](524.475907):MS2
PE(15:0_16:0)+H	678.507	678.508	678.507	A	C6H11(83.085867):MS2,C7H11(95.085935):MS2,C7H13(97.10152):MS2,C8H13(109.101401):MS2,C8H15(111.117001):MS2,C9H15(123.116967):MS2,C9H17(125.132521):MS2,C10H17(137.132401):MS2,C11H19(151.148108):MS2,MG(15:0)-OH(299.259028):MS2,MG(16:0)-OH(313.272911):MS2,NL[PE](537.487684):MS2,NL[PE] [isotope](538.490563):MS2
PE(15:0_16:0)+Na	700.491	700.492	700.489	C	C7H11(95.085936):MS2,C7H13(97.101068):MS2,C8H13(109.101304):MS2,C8H15(111.117184):MS2,H3O4P1Na1(120.966243):MS2,C9H15(123.116787):MS2,C9H17(125.132586):MS2,(P-Etr)+Na(164.008321):MS2,NL[PE,+Na]+H(537.486625):MS2,NL[PE](559.469202):MS2,NL[PE] [isotope](560.470325):MS2,PE(15:0/16:0)+Na-NH(CH2)2(657.444413):MS2
PE(15:0_16:1)+H	676.492	676.492	676.491	A	C7H11(95.085994):MS2,C7H13(97.101531):MS2,C8H13(109.101315):MS2,C8H15(111.11703):MS2,C9H13(121.101389):MS2,C9H15(123.116901):MS2,C9H17(125.132529):MS2,C10H15(135.116838):MS2,C10H17(137.132353):MS2,C11H17(149.132526):MS2,C11H19(151.14826):MS2,MG(15:0)-OH(299.257678):MS2,MG(16:1)-OH(311.257874):MS2,NL[PE](535.471903):MS2,NL[PE] [isotope](536.47402):MS2
PE(15:0_16:1)+Na	698.473	698.473	698.473	C	C7H11(95.085735):MS2,C7H13(97.101338):MS2,C8H13(109.101364):MS2,H3O4P1Na1(120.966264):MS2,C9H13(121.101358):MS2,C9H15(123.117022):MS2,C10H15(135.116968):MS2,(P-Etr)+Na(164.008268):MS2,NL[PE,+Na]+H(535.471599):MS2,NL[PE,+Na]+H [isotope](536.47289):MS2,NL[PE](557.453225):MS2,PE(15:0/16:1)+Na-NH(CH2)2(655.428893):MS2
PE(15:0_17:0)+H	692.523	692.524	692.522	A	C7H11(95.085916):MS2,C7H13(97.10152):MS2,C8H13(109.101597):MS2,C8H15(111.117142):MS2,C9H15(123.116959):MS2,C9H17(125.13259):MS2,C10H17(137.132474):MS2,C11H19(151.147907):MS2,MG(15:0)-OH(299.258461):MS2,MG(17:0)-OH(327.288425):MS2,NL[PE](551.503174):MS2,NL[PE] [isotope](552.507578):MS2
PE(15:0_18:1)+H	704.521	704.521	704.522	B	C7H11(95.085911):MS2,C8H13(109.101527):MS2,C8H15(111.117136):MS2,C9H13(121.101437):MS2,C9H15(123.116954):MS2,C9H17(125.132664):MS2,C10H15(135.116882):MS2,C10H17(137.132509):MS2,C11H17(149.132573):MS2,C11H19(151.148006):MS2,MG(15:0)-OH(299.258152):MS2,NL[PE](563.502934):MS2,NL[PE] [isotope](564.506914):MS2
PE(15:0_18:1)+Na	726.502	726.502	726.504	C	C7H11(95.085932):MS2,C7H13(97.101442):MS2,C8H13(109.101611):MS2,H3O4P1Na1(120.966252):MS2,C9H13(121.101411):MS2,(P-Etr)+Na(164.008137):MS2,NL[PE,+Na]+H(563.503285):MS2,NL[PE,+Na]+H [isotope](564.508095):MS2,NL[PE](585.483846):MS2,PE(15:0/18:1)+Na-NH(CH2)2(683.459239):MS2
PE(15:0_18:3)+H	700.488	700.489	700.491	C	C7H9(93.07021):MS2,C7H11(95.085921):MS2,C7H13(97.101457):MS2,C8H11(107.085825):MS2,C8H13(109.101358):MS2,C8H15(111.117308):MS2,C9H13(121.101464):MS2,C9H15(123.117007):MS2,C10H15(135.116836):MS2,C10H17(137.132561):MS2,C11H15(147.117033):MS2,C11H17(149.133086):MS2,C11H19(151.148175):MS2,C12H17(161.131861):MS2,NL[PE](559.471207):MS2,NL[PE] [isotope](560.474151):MS2
PE(15:0_19:0)+H	720.555	720.555	720.554	A	C7H11(95.085975):MS2,C7H13(97.101616):MS2,C8H13(109.101432):MS2,C8H15(111.117078):MS2,C9H15(123.116875):MS2,C9H17(125.132552):MS2,C10H17(137.132423):MS2,C11H19(151.147969):MS2,MG(15:0)-OH(299.258734):MS2,MG(19:0)-OH(355.32101):MS2,NL[PE](579.534393):MS2,NL[PE] [isotope](580.537428):MS2
PE(16:0_10:0)+H	608.429	608.43	608.429	C	C7H11(95.085931):MS2,C7H13(97.10143):MS2,C8H13(109.101517):MS2,C8H15(111.117005):MS2,C9H15(123.117013):MS2,C10H17(137.132326):MS2,C11H19(151.147955):MS2,NL[PE](467.409194):MS2,NL[PE] [isotope](468.412305):MS2
PE(16:0_12:1)+H	634.445	634.445	634.444	B	C7H9(93.070201):MS2,C8H11(107.085964):MS2,C8H13(109.101447):MS2,C8H15(111.117228):MS2,C9H13(121.101256):MS2,C9H15(123.117256):MS2,C10H15(135.116871):MS2,C10H17(137.132595):MS2,C11H17(149.133221):MS2,MG(16:0)-OH(313.273501):MS2,NL[PE](493.425046):MS2,NL[PE] [isotope](494.428917):MS2
PE(16:0_13:0)+Na	672.456	672.456	672.457	C	C6H13(85.101452):MS2,C7H11(95.08597):MS2,C7H13(97.101387):MS2,C8H13(109.101655):MS2,C8H15(111.116935):MS2,H3O4P1Na1(120.966197):MS2,C9H15(123.116977):MS2,C10H17(137.13215):MS2,(P-Etr)+Na(164.008252):MS2,NL[PE,+Na]+H(509.455786):MS2,NL[PE,+Na]+H [isotope](510.459673):MS2,NL[PE](531.437349):MS2,NL[PE] [isotope](532.441741):MS2,PE(16:0/13:0)+Na-NH(CH2)2(629.414092):MS2,M+Na(672.45464):MS2
PE(16:0_16:0)+H	692.523	692.524	692.522	A	C7H13(97.101545):MS2,C8H13(109.101474):MS2,C8H15(111.116768):MS2,C9H15(123.116948):MS2,C9H17(125.132855):MS2,C10H17(137.132288):MS2,C11H19(151.148562):MS2,MG(16:0)-OH(313.273172):MS2,NL[PE](551.503058):MS2,NL[PE] [isotope](552.506074):MS2
PE(16:0_16:0)+Na	714.503	714.504	714.504	C	C6H13(85.10154):MS2,C7H11(95.085936):MS2,C7H13(97.101315):MS2,C8H13(109.101367):MS2,H3O4P1Na1(120.966203):MS2,C10H17(137.132327):MS2,C11H19(151.148678):MS2,(P-Etr)+Na(164.00818):MS2,NL[PE,+Na]+H(551.502747):MS2,NL[PE,+Na]+H [isotope](552.505236):MS2,NL[PE](573.484591):MS2,PE(16:0/16:0)+Na-NH(CH2)2(671.460485):MS2
PE(16:0_16:1)+Na	712.492	712.492	712.489	C	C6H11(83.085931):MS2,C6H13(85.101438):MS2,C7H11(95.085949):MS2,C7H13(97.101628):MS2,C8H13(109.100975):MS2,C8H15(111.116896):MS2,H3O4P1Na1(120.966148):MS2,C10H17(137.132413):MS2,(P-Etr)+Na(164.008158):MS2,NL[PE,+Na]+H(549.486698):MS2,NL[PE,+Na]+H [isotope](550.491335):MS2,NL[PE](571.468284):MS2,NL[PE] [isotope](572.472242):MS2,PE(16:0/16:1)+Na-NH(CH2)2(669.443706):MS2,M+Na(712.485592):MS2
PE(16:0_17:0)+H	706.539	706.54	706.538	A	C7H11(95.085974):MS2,C7H13(97.101577):MS2,C8H13(109.101501):MS2,C8H15(111.117139):MS2,C9H15(123.116992):MS2,C9H17(125.132654):MS2,C10H17(137.132475):MS2,C11H19(151.148073):MS2,MG(16:0)-OH(313.273636):MS2,MG(17:0)-OH(327.290279):MS2,NL[PE](565.518934):MS2,NL[PE] [isotope](566.522386):MS2
PE(16:0_17:0)+Na	728.519	728.52	728.52	C	C6H11(83.085896):MS2,C6H13(85.101479):MS2,C6H13 [isotope](86.096823):MS2,C7H11(95.085927):MS2,C7H13(97.101454):MS2,C8H13(109.101329):MS2,C8H15(111.11697):MS2,H3O4P1Na1(120.966167):MS2,C10H17(137.13282):MS2,(P-Etr)+Na(164.008115):MS2,NL[PE,+Na]+H(565.517376):MS2,NL[PE,+Na]+H [isotope](566.520145):MS2,NL[PE](587.499819):MS2,PE(16:0/17:0)+Na-NH(CH2)2(685.475565):MS2,M+Na(728.518726):MS2
PE(16:0_18:1)+Na	740.521	740.521	740.52	C	H3O4P1Na1(120.966073):MS2,(P-Etr)+Na(164.008081):MS2,(P-Etr)+Na [isotope](165.090762):MS2,NL[PE,+Na]+H(577.518052):MS2,NL[PE](599.499337):MS2,PE(16:0/18:1)+Na-NH(CH2)2(697.474888):MS2
PE(16:0_18:2)+Na	738.503	738.504	738.504	C	C6H9(81.070083):MS2,prod(95.0857)(95.085503):MS2,C7H11(95.085503):MS2,C7H13(97.101293):MS2,C8H13(109.101347):MS2,H3O4P1Na1(120.966039):MS2,C9H13(121.100935):MS2,C11H19(151.148263):MS2,(P-Etr)+Na(164.008124):MS2,NL[PE,+Na]+H(575.50433):MS2,NL[PE](597.486256):MS2,NL[PE] [isotope](598.483152):MS2,PE(16:0/18:2)+Na-NH(CH2)2(695.461994):MS2
PE(16:0_19:0)+H	734.57	734.57	734.569	B	C7H11(95.085976):MS2,C7H13(97.101603):MS2,C8H13(109.101515):MS2,C8H15(111.117058):MS2,C9H15(123.117015):MS2,C9H17(125.132911):MS2,C10H17(137.132414):MS2,C11H19(151.148206):MS2,MG(16:0)-OH(313.272424):MS2,NL[PE](593.549623):MS2,NL[PE] [isotope](594.552978):MS2
PE(16:0_21:0)+H	762.602	762.603	762.601	A	C7H13(97.101546):MS2,C8H13(109.101451):MS2,C8H15(111.117088):MS2,C9H15(123.117014):MS2,C9H17(125.132558):MS2,C10H17(137.132515):MS2,C11H19(151.148072):MS2,MG(16:0)-OH(313.27337):MS2,MG(21:0)-OH(383.350749):MS2,NL[PE](621.581226):MS2,NL[PE] [isotope](622.584556):MS2
PE(16:1_12:0)+Na	656.427	656.428	656.426	C	C7H13(97.101579):MS2,C8H13(109.101546):MS2,C8H15(111.116677):MS2,H3O4P1Na1(120.966325):MS2,C9H13(121.10138):MS2,C9H15(123.116491):MS2,C10H15(135.116429):MS2,C10H17(137.132347):MS2,(P-Etr)+Na(164.008308):MS2,NL[PE,+Na]+H(493.424924):MS2,NL[PE,+Na]+H [isotope](494.431338):MS2,NL[PE](515.40684):MS2,NL[PE] [isotope](516.409585):MS2,PE(16:1/12:0)+Na-NH(CH2)2(613.381682):MS2
PE(16:1_12:1)+H	632.43	632.431	632.429	A	C7H11(95.085908):MS2,C7H13(97.101522):MS2,C8H11(107.085648):MS2,C8H13(109.101493):MS2,C8H15(111.117097):MS2,C9H13(121.101251):MS2,C9H15(123.11683):MS2,C10H15(135.116945):MS2,C10H17(137.132642):MS2,C11H17(149.132852):MS2,MG(12:1)-OH(255.195279):MS2,MG(16:1)-OH(311.257988):MS2,NL[PE](491.408821):MS2,NL[PE] [isotope](492.412092):MS2
PE(16:1_13:0)+H	648.46	648.461	648.46	C	C7H9(93.070208):MS2,C7H11(95.085922):MS2,C7H13(97.101443):MS2,C8H11(107.085765):MS2,C8H13(109.101451):MS2,C8H15(111.117074):MS2,C9H13(121.101362):MS2,C9H15(123.116977):MS2,C10H15(135.116559):MS2,C10H17(137.132407):MS2,C11H17(149.132678):MS2,NL[PE](507.440304):MS2,NL[PE] [isotope](508.443215):MS2
PE(16:1_13:0)+Na	670.443	670.443	670.442	C	C6H13(85.101473):MS2,C7H11(95.085953):MS2,C7H13(97.101563):MS2,C8H13(109.101459):MS2,C8H15(111.116946):MS2,H3O4P1Na1(120.966315):MS2,C9H13(121.101518):MS2,C9H15(123.116876):MS2,C10H15(135.116925):MS2,C10H17(137.132747):MS2,(P-Etr)+Na(164.008383):MS2,NL[PE,+Na]+H(507.440798):MS2,NL[PE](529.422284):MS2,NL[PE] [isotope](530.425725):MS2,PE(16:1/13:0)+Na-NH(CH2)2(627.399709):MS2,M+Na(670.438565):MS2
PE(16:1_14:0)+H	662.476	662.477	662.476	A	C7H9(93.070276):MS2,C7H11(95.085934):MS2,C7H13(97.101534):MS2,C8H11(107.085642):MS2,C8H13(109.101461):MS2,C8H15(111.116922):MS2,C9H13(121.101201):MS2,C9H15(123.116914):MS2,C9H17(125.132291):MS2,C10H15(135.116763):MS2,C10H17(137.132367):MS2,C11H17(149.132464):MS2,MG(14:0)-OH(285.242009):MS2,MG(16:1)-OH(311.25746):MS2,NL[PE](521.456171):MS2,NL[PE] [isotope](522.459398):MS2
PE(16:1_14:0)+Na	684.456	684.456	684.457	C	H3O4P1Na1(120.966172):MS2,(P-Etr)+Na(164.008147):MS2,NL[PE,+Na]+H(521.455657):MS2,NL[PE](543.437637):MS2,M+Na(684.456964):MS2
PE(16:1_14:1)+H	660.46	660.461	660.46	A	prod(71.0855)(71.085075):MS2,prod(81.0699)(81.069269):MS2,prod(85.101)(85.100461):MS2,C7H13(97.101143):MS2,C8H11(107.085386):MS2,C8H13(109.101001):MS2,C9H13(121.100758):MS2,C9H15(123.116474):MS2,C10H15(135.116179):MS2,C10H17(137.132007):MS2,MG(14:1)-OH(283.226067):MS2,MG(16:1)-OH(311.257439):MS2,NL[PE](519.440601):MS2,NL[PE] [isotope](520.443944):MS2
PE(16:1_16:1)+H	688.492	688.492	688.491	A	C7H9(93.070293):MS2,C7H11(95.085892):MS2,C7H13(97.101565):MS2,C8H11(107.085786):MS2,C8H13(109.101485):MS2,C8H15(111.117072):MS2,C9H13(121.101321):MS2,C9H15(123.11696):MS2,C10H15(135.117042):MS2,C10H17(137.13253):MS2,C11H17(149.132466):MS2,C11H19(151.148091):MS2,MG(16:1)-OH(311.257431):MS2,NL[PE](547.472347):MS2,NL[PE] [isotope](548.47579):MS2
PE(16:1_16:1)+Na	710.472	710.473	710.473	C	C6H9(81.070197):MS2,C6H9 [isotope](82.073846):MS2,C6H11(83.085797):MS2,C6H11 [isotope](84.089103):MS2,C6H13(85.10141):MS2,C6H13 [isotope](86.10454):MS2,C7H11(95.085852):MS2,C7H11 [isotope](96.089243):MS2,C7H13(97.100993):MS2,C7H13 [isotope](98.104524):MS2,C8H13(109.101058):MS2,C8H13 [isotope](110.104697):MS2,C8H15(111.116952):MS2,C8H15 [isotope](112.120203):MS2,H3O4P1Na1(120.965919):MS2,C9H15(123…
PE(16:1_18:1)+H	716.52	716.52	716.522	A	C7H9(93.070232):MS2,C7H11(95.085881):MS2,C7H13(97.101544):MS2,C8H11(107.08554):MS2,C8H13(109.101526):MS2,C8H15(111.116864):MS2,C9H13(121.101238):MS2,C9H15(123.116811):MS2,C10H15(135.116798):MS2,C10H17(137.13263):MS2,C11H17(149.132569):MS2,C11H19(151.148096):MS2,MG(16:1)-OH(311.257616):MS2,MG(18:1)-OH(339.288105):MS2,NL[PE](575.502149):MS2,NL[PE] [isotope](576.503915):MS2
PE(16:1_19:0)+H	732.554	732.555	732.554	A	C7H11(95.08596):MS2,C7H13(97.101478):MS2,C8H11(107.085979):MS2,C8H13(109.101361):MS2,C8H15(111.117015):MS2,C9H13(121.101256):MS2,C9H15(123.11686):MS2,C9H17(125.132543):MS2,C10H15(135.116816):MS2,C10H17(137.132351):MS2,C11H17(149.132516):MS2,C11H19(151.147941):MS2,MG(16:1)-OH(311.258048):MS2,MG(19:0)-OH(355.319311):MS2,NL[PE](591.534616):MS2,NL[PE] [isotope](592.537666):MS2
PE(16:1_19:0)+Na	754.536	754.537	754.536	C	C7H9(93.070225):MS2,C7H11(95.085941):MS2,C8H13(109.101663):MS2,H3O4P1Na1(120.96636):MS2,C10H15(135.117132):MS2,C10H17(137.131951):MS2,C11H17(149.13247):MS2,(P-Etr)+Na(164.008574):MS2,NL[PE,+Na]+H(591.533249):MS2,NL[PE,+Na]+H [isotope](592.5413):MS2,NL[PE](613.516634):MS2,NL[PE] [isotope](614.519016):MS2,PE(16:1/19:0)+Na-NH(CH2)2(711.493292):MS2
PE(16:1_21:0)+H	760.585	760.586	760.585	A	C6H11(83.085936):MS2,C6H13(85.101577):MS2,C6H13 [isotope](86.096929):MS2,C7H9(93.069859):MS2,C7H11(95.08582):MS2,C7H13(97.101646):MS2,C8H11(107.085609):MS2,C8H13(109.10131):MS2,C8H15(111.11698):MS2,C9H13(121.10114):MS2,C9H15(123.116828):MS2,C9H17(125.132436):MS2,C10H15(135.116732):MS2,C10H17(137.132324):MS2,C11H17(149.132413):MS2,C11H19(151.148009):MS2,MG(16:1)-OH(311.257672):MS2,MG(21:0)-OH(383.…
PE(16:1_6:0)+H	550.351	550.351	550.35	C	C7H11(95.085918):MS2,C7H13(97.101373):MS2,C8H13(109.101487):MS2,C8H15(111.116924):MS2,C9H13(121.101275):MS2,C9H15(123.116979):MS2,C11H17(149.132062):MS2,C11H19(151.148238):MS2,NL[PE](409.330921):MS2,NL[PE] [isotope](410.33277):MS2
PE(16:1_8:0)+H	578.383	578.383	578.382	C	C7H11(95.085943):MS2,C7H13(97.101394):MS2,C8H11(107.085723):MS2,C8H13(109.101566):MS2,C8H15(111.116976):MS2,C9H13(121.101747):MS2,C9H15(123.117363):MS2,C10H15(135.116597):MS2,C10H17(137.133107):MS2,C11H15(147.116375):MS2,C11H17(149.131867):MS2,NL[PE](437.362153):MS2
PE(17:0_21:0)+H	776.618	776.618	776.616	A	C7H11(95.085866):MS2,C7H13(97.101598):MS2,C8H13(109.101348):MS2,C8H15(111.117076):MS2,C9H15(123.116983):MS2,C9H17(125.132598):MS2,C10H17(137.132449):MS2,C11H19(151.147838):MS2,MG(17:0)-OH(327.289018):MS2,MG(21:0)-OH(383.352316):MS2,NL[PE](635.596747):MS2,NL[PE] [isotope](636.599247):MS2
PE(17:1_13:0)+Na	684.46	684.461	684.457	B	C6H9(81.070217):MS2,C6H11(83.085931):MS2,C6H13(85.1016):MS2,C7H11(95.085663):MS2,C7H13(97.101341):MS2,C8H13(109.100938):MS2,C8H15(111.116799):MS2,C9H15(123.116496):MS2,C9H17(125.132444):MS2,C10H17(137.132014):MS2,MG(13:0)-OH(271.226294):MS2,NL[PE](543.440119):MS2,NL[PE] [isotope](544.443093):MS2
PE(17:1_14:1)+H	674.476	674.476	674.476	B	C7H9(93.070178):MS2,C7H13(97.10155):MS2,C8H11(107.085875):MS2,C8H13(109.101483):MS2,C8H15(111.1172):MS2,C9H13(121.101276):MS2,C9H15(123.11636):MS2,C9H17(125.132843):MS2,C10H15(135.11674):MS2,C10H17(137.132541):MS2,C11H17(149.132494):MS2,C11H19(151.148186):MS2,MG(17:1)-OH(325.274006):MS2,NL[PE](533.456252):MS2,NL[PE] [isotope](534.459309):MS2
PE(17:1_15:0)+H	690.506	690.507	690.507	A	C7H11(95.08595):MS2,C7H13(97.101631):MS2,C8H13(109.101437):MS2,C8H15(111.116992):MS2,C9H13(121.101279):MS2,C9H15(123.116917):MS2,C9H17(125.13253):MS2,C10H15(135.11683):MS2,C10H17(137.132355):MS2,C11H17(149.132255):MS2,C11H19(151.148003):MS2,MG(15:0)-OH(299.257521):MS2,MG(17:1)-OH(325.273373):MS2,NL[PE](549.48718):MS2,NL[PE] [isotope](550.490019):MS2
PE(17:1_16:0)+H	704.523	704.523	704.522	A	C6H11(83.085903):MS2,C7H11(95.085917):MS2,C7H13(97.101531):MS2,C8H13(109.101261):MS2,C8H15(111.117183):MS2,C9H13(121.101274):MS2,C9H15(123.117019):MS2,C10H15(135.116877):MS2,C10H17(137.13257):MS2,C11H17(149.132393):MS2,C11H19(151.148062):MS2,MG(16:0)-OH(313.273359):MS2,MG(17:1)-OH(325.273591):MS2,NL[PE](563.503054):MS2
PE(17:1_16:1)+H	702.507	702.508	702.507	A	C7H9(93.070169):MS2,C7H11(95.085947):MS2,C7H13(97.101513):MS2,C8H11(107.085651):MS2,C8H13(109.101439):MS2,C8H15(111.11705):MS2,C9H13(121.101275):MS2,C9H15(123.116815):MS2,C10H15(135.116871):MS2,C10H17(137.13247):MS2,C11H17(149.132403):MS2,C11H19(151.147964):MS2,MG(16:1)-OH(311.257913):MS2,MG(17:1)-OH(325.273382):MS2,NL[PE](561.487268):MS2,NL[PE] [isotope](562.490999):MS2
PE(17:1_17:0)+H	718.538	718.539	718.538	A	C7H9(93.070288):MS2,C7H11(95.085908):MS2,C7H13(97.10154):MS2,C8H11(107.086039):MS2,C8H13(109.101387):MS2,C8H15(111.117018):MS2,C9H13(121.101296):MS2,C9H15(123.116974):MS2,C9H17(125.132728):MS2,C10H15(135.116832):MS2,C10H17(137.132362):MS2,C11H17(149.132354):MS2,C11H19(151.148146):MS2,MG(17:1)-OH(325.272823):MS2,MG(17:0)-OH(327.290742):MS2,NL[PE](577.518751):MS2,NL[PE] [isotope](578.522377):MS2
PE(17:1_17:1)+H	716.521	716.522	716.522	A	C7H9(93.070248):MS2,C7H11(95.085942):MS2,C7H13(97.10155):MS2,C8H11(107.085824):MS2,C8H13(109.101478):MS2,C8H15(111.117028):MS2,C9H13(121.101396):MS2,C9H15(123.116933):MS2,C10H15(135.116871):MS2,C10H17(137.132296):MS2,C11H17(149.132773):MS2,C11H19(151.148264):MS2,MG(17:1)-OH(325.274042):MS2,NL[PE](575.503042):MS2,NL[PE] [isotope](576.507711):MS2
PE(17:1_18:1)+H	730.541	730.542	730.538	B	C7H9(93.070268):MS2,C7H11(95.085846):MS2,C7H13(97.10145):MS2,C8H11(107.085919):MS2,C8H13(109.101438):MS2,C8H15(111.11699):MS2,C9H13(121.101297):MS2,C9H15(123.116784):MS2,C10H15(135.116811):MS2,C10H17(137.132491):MS2,C11H17(149.132401):MS2,C11H19(151.147835):MS2,MG(17:1)-OH(325.273447):MS2,NL[PE](589.517226):MS2
PE(17:1_18:2)+H	728.523	728.524	728.522	C	C6H13(85.101357):MS2,C7H11(95.085939):MS2,C7H13(97.101605):MS2,C8H11(107.085706):MS2,C8H13(109.10148):MS2,C9H13(121.10116):MS2,C9H15(123.116819):MS2,C10H15(135.116781):MS2,C10H17(137.132017):MS2,C11H17(149.132493):MS2,C11H19(151.148046):MS2,C12H17(161.132796):MS2,C13H19(175.148095):MS2,NL[PE](587.502322):MS2,NL[PE] [isotope](588.505765):MS2
PE(17:1_21:0)+H	774.602	774.602	774.601	A	C6H11(83.085869):MS2,C7H9(93.070229):MS2,C7H11(95.085895):MS2,C7H13(97.101534):MS2,C8H11(107.085961):MS2,C8H13(109.101439):MS2,C8H15(111.11698):MS2,C9H13(121.101443):MS2,C9H15(123.116949):MS2,C9H17(125.13274):MS2,C10H15(135.116899):MS2,C10H17(137.132555):MS2,C11H17(149.132655):MS2,C11H19(151.147796):MS2,MG(17:1)-OH(325.273951):MS2,MG(21:0)-OH(383.35102):MS2,NL[PE](633.580716):MS2,NL[PE] [isotope]…
PE(17:1_21:1)+H	772.586	772.586	772.585	A	C7H9(93.07024):MS2,C7H11(95.085996):MS2,C7H13(97.101582):MS2,C8H11(107.085758):MS2,C8H13(109.101437):MS2,C8H15(111.117095):MS2,C9H13(121.101353):MS2,C9H15(123.116913):MS2,C9H17(125.13292):MS2,C10H15(135.116887):MS2,C10H17(137.132392):MS2,C11H17(149.132556):MS2,C11H19(151.148253):MS2,MG(17:1)-OH(325.272996):MS2,MG(21:1)-OH(381.335679):MS2,NL[PE](631.565554):MS2,NL[PE] [isotope](632.569406):MS2
PE(18:0_16:0)+H	720.555	720.555	720.554	C	C7H11(95.085899):MS2,C8H13(109.10144):MS2,C8H15(111.117079):MS2,C9H15(123.116908):MS2,C9H17(125.13257):MS2,C10H17(137.132391):MS2,C11H19(151.147772):MS2,NL[PE](579.534352):MS2,NL[PE] [isotope](580.537765):MS2
PE(18:0_16:0)+Na	742.536	742.536	742.536	C	C6H9(81.070273):MS2,C7H11(95.08591):MS2,C7H13(97.101532):MS2,C8H13(109.101528):MS2,C8H15(111.116985):MS2,H3O4P1Na1(120.966204):MS2,C9H15(123.116718):MS2,C10H17(137.132188):MS2,(P-Etr)+Na(164.008183):MS2,NL[PE,+Na]+H(579.53323):MS2,NL[PE,+Na]+H [isotope](580.534132):MS2,NL[PE](601.514635):MS2,NL[PE] [isotope](602.517205):MS2,PE(18:0/16:0)+Na-NH(CH2)2(699.49134):MS2,M+Na(742.536105):MS2
PE(18:0_18:1)+Na	768.552	768.553	768.551	C	C6H13(85.101532):MS2,C7H11(95.08596):MS2,C7H13(97.101417):MS2,C8H13(109.101417):MS2,C8H15(111.117247):MS2,H3O4P1Na1(120.966152):MS2,C9H13(121.100927):MS2,C9H15(123.116842):MS2,C10H15(135.116942):MS2,C10H17(137.132179):MS2,C11H17(149.132846):MS2,(P-Etr)+Na(164.008177):MS2,NL[PE,+Na]+H(605.549243):MS2,NL[PE,+Na]+H [isotope](606.551672):MS2,NL[PE](627.530373):MS2,NL[PE] [isotope](628.534319):MS2,PE(…
PE(18:4_16:1)+H	710.474	710.475	710.476	C	C7H11(95.085979):MS2,C7H13(97.101416):MS2,C8H11(107.085737):MS2,C8H13(109.101529):MS2,C8H15(111.117343):MS2,C9H13(121.101297):MS2,C9H15(123.117076):MS2,C9H17(125.132655):MS2,C10H15(135.116674):MS2,C10H17(137.13294):MS2,C11H17(149.132344):MS2,C11H19(151.14835):MS2,NL[PE](569.456331):MS2,NL[PE] [isotope](570.458404):MS2
PE(19:1_16:1)+H	730.538	730.538	730.538	A	C7H9(93.070299):MS2,C7H11(95.085955):MS2,C7H13(97.101661):MS2,C8H11(107.085888):MS2,C8H13(109.101471):MS2,C8H15(111.117129):MS2,C9H13(121.101322):MS2,C9H15(123.116956):MS2,C10H15(135.11681):MS2,C10H17(137.132387):MS2,C11H17(149.13277):MS2,C11H19(151.148222):MS2,MG(16:1)-OH(311.258027):MS2,MG(19:1)-OH(353.305046):MS2,NL[PE](589.519048):MS2,NL[PE] [isotope](590.522301):MS2
PE(20:0_16:1)+H	746.571	746.571	746.569	A	C7H9(93.070325):MS2,C7H11(95.085953):MS2,C7H13(97.101503):MS2,C8H11(107.08589):MS2,C8H13(109.101468):MS2,C8H15(111.117085):MS2,C9H13(121.100888):MS2,C9H15(123.117322):MS2,C9H17(125.132775):MS2,C10H15(135.116869):MS2,C10H17(137.132464):MS2,C11H17(149.132554):MS2,C11H19(151.148):MS2,MG(16:1)-OH(311.259379):MS2,MG(20:0)-OH(369.337787):MS2,NL[PE](605.549654):MS2,NL[PE] [isotope](606.55342):MS2
PE(31:0_22:6)+Na	996.742	996.742	996.739	C	C7H9(93.07021):MS2,C7H11(95.085748):MS2,C7H13(97.101413):MS2,C8H11(107.085887):MS2,C8H13(109.101396):MS2,C8H15(111.117008):MS2,H3O4P1Na1(120.966059):MS2,C9H13(121.101305):MS2,C9H15(123.116864):MS2,C9H17(125.13251):MS2,C10H15(135.116729):MS2,C10H17(137.13252):MS2,C11H15(147.116744):MS2,C11H17(149.132463):MS2,C12H17(161.132462):MS2,(P-Etr)+Na(164.008661):MS2,C13H19(175.148191):MS2,C18H27(243.210564…
PE(4:0_16:0)+H	524.336	524.336	524.335	C	C7H13(97.101534):MS2,C8H13(109.101656):MS2,C8H15(111.11735):MS2,C9H17(125.132945):MS2,C10H17(137.132657):MS2,NL[PE](383.314812):MS2,NL[PE] [isotope](384.317812):MS2
PG(11:0_20:2)+NH4	722.497	722.498	722.497	C	C6H11(83.085908):MS2,C7H9(93.070104):MS2,C7H11(95.085807):MS2,C7H13(97.101504):MS2,C8H11(107.085499):MS2,C8H13(109.101287):MS2,C8H15(111.117022):MS2,C9H13(121.101141):MS2,C9H15(123.116896):MS2,C10H15(135.116677):MS2,C10H17(137.132326):MS2,C11H17(149.132308):MS2,NL[PG,+NH4]+H(533.456236):MS2,NL[PG,+NH4]+H [isotope](534.459115):MS2
PG(15:0_14:0)+NH4	698.498	698.498	698.497	A	C7H11(95.08597):MS2,C7H13(97.101532):MS2,C8H13(109.101448):MS2,C8H15(111.117007):MS2,C9H15(123.117024):MS2,C10H17(137.13258):MS2,MG(14:0)-OH(285.241781):MS2,MG(15:0)-OH(299.259005):MS2,NL[PG,+NH4]+H(509.456512):MS2,NL[PG,+NH4]+H [isotope](510.460277):MS2
PG(15:0_14:1)+NH4	696.481	696.482	696.481	B	C7H11(95.085935):MS2,C7H13(97.101551):MS2,C8H13(109.101439):MS2,C8H15(111.117038):MS2,C9H13(121.101245):MS2,C9H15(123.116891):MS2,C9H17(125.132497):MS2,C10H15(135.116994):MS2,C10H17(137.132402):MS2,C11H17(149.132322):MS2,MG(15:0)-OH(299.257915):MS2,NL[PG,+NH4]+H(507.440156):MS2,NL[PG,+NH4]+H [isotope](508.443638):MS2
PG(15:0_15:0)+NH4	712.513	712.514	712.512	A	C7H11(95.085879):MS2,C7H13(97.101586):MS2,C8H13(109.101442):MS2,C8H15(111.117108):MS2,C9H15(123.116922):MS2,C9H17(125.13243):MS2,C10H17(137.132481):MS2,C11H19(151.14807):MS2,MG(15:0)-OH(299.257848):MS2,NL[PG,+NH4]+H(523.472002):MS2,NL[PG,+NH4]+H [isotope](524.475616):MS2
PG(15:0_16:0)+H	709.502	709.502	709.501	B	C7H11(95.085914):MS2,C7H13(97.101475):MS2,C8H13(109.101493):MS2,C8H15(111.11697):MS2,C9H15(123.116929):MS2,C9H17(125.132498):MS2,C10H17(137.132476):MS2,C11H19(151.148011):MS2,MG(15:0)-OH(299.258439):MS2,MG(16:0)-OH(313.273514):MS2
PG(15:0_16:0)+NH4	726.526	726.526	726.528	A	C7H11(95.085906):MS2,C7H13(97.101502):MS2,C8H13(109.101416):MS2,C8H15(111.117037):MS2,C9H15(123.116934):MS2,C9H17(125.132578):MS2,C10H17(137.132369):MS2,C11H19(151.147555):MS2,MG(15:0)-OH(299.257809):MS2,MG(16:0)-OH(313.274017):MS2,NL[PG,+NH4]+H(537.487729):MS2,NL[PG,+NH4]+H [isotope](538.490002):MS2
PG(15:0_16:1)+H	707.485	707.485	707.486	B	C7H11(95.085984):MS2,C7H13(97.10154):MS2,C8H11(107.085692):MS2,C8H13(109.101539):MS2,C8H15(111.117091):MS2,C9H13(121.10134):MS2,C9H15(123.116776):MS2,C9H17(125.132766):MS2,C10H15(135.116877):MS2,C10H17(137.132107):MS2,C11H17(149.132609):MS2,C11H19(151.147981):MS2,MG(15:0)-OH(299.257667):MS2,MG(16:1)-OH(311.257824):MS2
PG(15:0_16:1)+NH4	724.512	724.513	724.512	A	C7H11(95.085963):MS2,C7H13(97.10155):MS2,C8H13(109.101515):MS2,C8H15(111.117141):MS2,C9H13(121.101311):MS2,C9H15(123.116986):MS2,C9H17(125.13242):MS2,C10H15(135.116879):MS2,C10H17(137.132341):MS2,C11H19(151.148192):MS2,MG(15:0)-OH(299.258235):MS2,MG(16:1)-OH(311.258028):MS2,NL[PG,+NH4]+H(535.471989):MS2,NL[PG,+NH4]+H [isotope](536.475254):MS2
PG(15:0_17:0)+NH4	740.543	740.544	740.544	A	C7H11(95.085962):MS2,C8H13(109.101517):MS2,C8H15(111.116969):MS2,C9H15(123.117019):MS2,C9H17(125.132614):MS2,C10H17(137.132516):MS2,C11H19(151.147996):MS2,MG(15:0)-OH(299.257951):MS2,MG(17:0)-OH(327.288694):MS2,NL[PG,+NH4]+H(551.503436):MS2,NL[PG,+NH4]+H [isotope](552.506615):MS2
PG(15:0_21:0)+NH4	796.608	796.609	796.606	A	C7H11(95.085937):MS2,C7H13(97.10158):MS2,C8H13(109.101475):MS2,C8H15(111.1172):MS2,C9H15(123.116918):MS2,C9H17(125.132564):MS2,C11H19(151.148648):MS2,MG(15:0)-OH(299.257863):MS2,MG(21:0)-OH(383.351198):MS2,NL[PG,+NH4]+H(607.56545):MS2,NL[PG,+NH4]+H [isotope](608.568849):MS2
PG(16:0_13:0)+Na	703.452	703.453	703.452	B	C7H9(93.070169):MS2,C7H11(95.08591):MS2,C7H13(97.101535):MS2,C8H11(107.085983):MS2,C8H13(109.101435):MS2,C8H13 [isotope](110.104527):MS2,C8H15(111.117174):MS2,C9H13(121.101315):MS2,C9H15(123.116907):MS2,C9H17(125.132522):MS2,C10H15(135.116715):MS2,C10H17(137.132489):MS2,C11H17(149.132727):MS2,(Ph-Gro)+Na(195.003111):MS2,(Ph-Gro)+Na [isotope](196.006375):MS2,MG(16:0)-OH(313.273193):MS2,NL[PG,+Na]+…
PG(16:0_16:1)+NH4	738.528	738.528	738.528	A	C7H11(95.085917):MS2,C7H13(97.101526):MS2,C8H13(109.101463):MS2,C8H15(111.117028):MS2,C9H13(121.101218):MS2,C9H15(123.116923):MS2,C9H17(125.13251):MS2,C10H15(135.116881):MS2,C10H17(137.132427):MS2,C11H19(151.148116):MS2,MG(16:1)-OH(311.257646):MS2,MG(16:0)-OH(313.273204):MS2,NL[PG,+NH4]+H(549.487743):MS2,NL[PG,+NH4]+H [isotope](550.490733):MS2
PG(16:0_17:0)+NH4	754.56	754.561	754.559	C	C6H9(81.070266):MS2,C7H11(95.085851):MS2,C7H13(97.101483):MS2,C8H13(109.101619):MS2,C8H15(111.116752):MS2,C9H15(123.116939):MS2,C10H17(137.132126):MS2,NL[PG,+NH4]+H(565.518798):MS2,NL[PG,+NH4]+H [isotope](566.518052):MS2
PG(16:1_13:0)+NH4	696.481	696.481	696.481	A	C7H11(95.085924):MS2,C7H13(97.101589):MS2,C8H13(109.101512):MS2,C8H15(111.117275):MS2,C9H13(121.101537):MS2,C9H15(123.116944):MS2,C9H17(125.132726):MS2,C10H15(135.11702):MS2,C10H17(137.132382):MS2,MG(13:0)-OH(271.226858):MS2,MG(16:1)-OH(311.259497):MS2,NL[PG,+NH4]+H(507.440055):MS2,NL[PG,+NH4]+H [isotope](508.445564):MS2
PG(16:1_14:0)+NH4	710.497	710.498	710.497	A	C7H11(95.085914):MS2,C7H13(97.101483):MS2,C8H13(109.101461):MS2,C8H15(111.117028):MS2,C9H13(121.101222):MS2,C9H15(123.1169):MS2,C9H17(125.132595):MS2,C10H15(135.116989):MS2,C10H17(137.132543):MS2,C11H17(149.13284):MS2,C11H19(151.14802):MS2,MG(14:0)-OH(285.242057):MS2,MG(16:1)-OH(311.258035):MS2,NL[PG,+NH4]+H(521.456392):MS2,NL[PG,+NH4]+H [isotope](522.459792):MS2
PG(16:1_14:1)+NH4	708.481	708.482	708.481	A	C6H11(83.085897):MS2,C6H13(85.101521):MS2,C6H13 [isotope](86.096874):MS2,C7H9(93.070236):MS2,C7H11(95.085901):MS2,C7H13(97.101468):MS2,C8H11(107.085619):MS2,C8H13(109.101512):MS2,C8H15(111.11712):MS2,C9H13(121.101166):MS2,C9H15(123.116768):MS2,C9H17(125.132484):MS2,C10H15(135.116843):MS2,C10H17(137.132301):MS2,C11H17(149.132542):MS2,C11H19(151.148065):MS2,MG(14:1)-OH(283.227281):MS2,MG(16:1)-OH(3…
PG(16:1_17:0)+H	735.517	735.518	735.517	B	C6H9(81.070252):MS2,C6H13(85.101573):MS2,C6H13 [isotope](86.096877):MS2,C7H9(93.070097):MS2,C7H11(95.085828):MS2,C7H13(97.101447):MS2,C8H11(107.085497):MS2,C8H13(109.101305):MS2,C8H15(111.116968):MS2,C9H13(121.101178):MS2,C9H15(123.116908):MS2,C9H17(125.132102):MS2,C10H15(135.116719):MS2,C10H17(137.132309):MS2,C11H17(149.132431):MS2,C11H19(151.147832):MS2,MG(16:1)-OH(311.258464):MS2,MG(17:0)-OH(3…
PG(16:1_17:0)+NH4	752.543	752.544	752.544	A	C7H11(95.085945):MS2,C7H13(97.10158):MS2,C8H11(107.085457):MS2,C8H13(109.101218):MS2,C8H15(111.117089):MS2,C9H13(121.101422):MS2,C9H15(123.117078):MS2,C9H17(125.132608):MS2,C10H15(135.116903):MS2,C10H17(137.1325):MS2,C11H19(151.147957):MS2,MG(16:1)-OH(311.257089):MS2,MG(17:0)-OH(327.288764):MS2,NL[PG,+NH4]+H(563.502999):MS2,NL[PG,+NH4]+H [isotope](564.505741):MS2
PG(16:1_19:0)+NH4	780.576	780.576	780.575	A	C7H11(95.086001):MS2,C7H13(97.101632):MS2,C8H13(109.101391):MS2,C8H15(111.116732):MS2,C9H13(121.101434):MS2,C9H15(123.117015):MS2,C10H15(135.116849):MS2,C10H17(137.132684):MS2,MG(16:1)-OH(311.25735):MS2,MG(19:0)-OH(355.320075):MS2,NL[PG,+NH4]+H(591.533673):MS2,NL[PG,+NH4]+H [isotope](592.533452):MS2
PG(16:1_21:0)+NH4	808.607	808.608	808.606	A	C7H11(95.085853):MS2,C7H13(97.101585):MS2,C8H11(107.085721):MS2,C8H13(109.101452):MS2,C8H15(111.117112):MS2,C9H13(121.101328):MS2,C9H15(123.11692):MS2,C9H17(125.132505):MS2,C10H15(135.116827):MS2,C10H17(137.132065):MS2,C11H17(149.132281):MS2,C11H19(151.148011):MS2,MG(16:1)-OH(311.257604):MS2,MG(21:0)-OH(383.351251):MS2,NL[PG,+NH4]+H(619.565167):MS2,NL[PG,+NH4]+H [isotope](620.568901):MS2
PG(17:1_16:0)+NH4	752.542	752.543	752.544	A	C7H11(95.085929):MS2,C7H13(97.101542):MS2,C8H13(109.10138):MS2,C8H15(111.11697):MS2,C9H13(121.1012):MS2,C9H15(123.116913):MS2,C10H15(135.116845):MS2,C10H17(137.132202):MS2,C11H17(149.132466):MS2,C11H19(151.148087):MS2,MG(16:0)-OH(313.273948):MS2,MG(17:1)-OH(325.273939):MS2,NL[PG,+NH4]+H(563.502943):MS2,NL[PG,+NH4]+H [isotope](564.507198):MS2
PG(17:1_17:0)+NH4	766.559	766.56	766.559	A	C6H11(83.085623):MS2,C7H11(95.085951):MS2,C7H13(97.101555):MS2,C8H13(109.101359):MS2,C9H13(121.101457):MS2,C9H15(123.117005):MS2,C9H17(125.132975):MS2,C10H15(135.117346):MS2,C10H17(137.132473):MS2,C11H19(151.148416):MS2,MG(17:1)-OH(325.274261):MS2,MG(17:0)-OH(327.289753):MS2,NL[PG,+NH4]+H(577.519016):MS2,NL[PG,+NH4]+H [isotope](578.523256):MS2
PG(17:1_21:0)+NH4	822.622	822.623	822.622	A	C7H11(95.08586):MS2,C7H13(97.101562):MS2,C8H13(109.101459):MS2,C8H15(111.117075):MS2,C9H13(121.101265):MS2,C9H15(123.116959):MS2,C9H17(125.132515):MS2,C10H15(135.116838):MS2,C10H17(137.132378):MS2,C11H17(149.132751):MS2,C11H19(151.147993):MS2,MG(17:1)-OH(325.273966):MS2,MG(21:0)-OH(383.351842):MS2,NL[PG,+NH4]+H(633.580938):MS2,NL[PG,+NH4]+H [isotope](634.584408):MS2
PG(18:0_15:0)+NH4	754.561	754.561	754.559	A	C7H11(95.085919):MS2,C7H13(97.101592):MS2,C8H13(109.101469):MS2,C8H15(111.117098):MS2,C9H15(123.116939):MS2,C9H17(125.132568):MS2,C10H17(137.132427):MS2,C11H19(151.148062):MS2,MG(15:0)-OH(299.258492):MS2,MG(18:0)-OH(341.303882):MS2,NL[PG,+NH4]+H(565.519021):MS2,NL[PG,+NH4]+H [isotope](566.524574):MS2
TG(11:0_18:2_22:5)+(CH3CH2)3NH	950.802	950.802	950.805	C	C7H11(95.085817):MS2,C7H13(97.101605):MS2,C8H11(107.085885):MS2,C8H13(109.101433):MS2,C8H15(111.117079):MS2,C9H13(121.101217):MS2,C9H15(123.11714):MS2,C10H15(135.116973):MS2,C10H17(137.132213):MS2,C11H15(147.117022):MS2,C11H17(149.132657):MS2,C12H17(161.132242):MS2,C13H19(175.1484):MS2,C18H27(243.210444):MS2,FA(18:2)-OH(263.23704):MS2,MG(18:2)-OH(337.273049):MS2
TG(12:0_12:0_12:0)+NH4	656.583	656.583	656.582	A	C7H11(95.085887):MS2,C7H13(97.101544):MS2,C8H13(109.101488):MS2,C8H15(111.116856):MS2,C9H15(123.116884):MS2,C10H17(137.132487):MS2,FA(12:0)-OH(183.174319):MS2,MG(12:0)-OH(257.210524):MS2,NL[FA(12:0)-H+NH4](439.377931):MS2,NL[FA(12:0)-H+NH4] [isotope](440.381818):MS2
TG(12:0_12:0_14:0)+NH4	684.614	684.615	684.614	A	C5H9(69.07001):MS2,C6H9(81.070237):MS2,C6H13(85.101481):MS2,C7H11(95.085659):MS2,C7H13(97.101384):MS2,C8H13(109.101214):MS2,C8H15(111.116753):MS2,C9H15(123.116696):MS2,FA(12:0)-OH(183.173995):MS2,FA(14:0)-OH(211.205332):MS2,MG(12:0)-OH(257.210276):MS2,NL[FA(14:0)-H+NH4](439.378085):MS2,NL[FA(14:0)-H+NH4] [isotope](440.379898):MS2,NL[FA(12:0)-H+NH4](467.408977):MS2,NL[FA(12:0)-H+NH4] [isotope](468…
TG(12:0_14:0_14:0)+NH4	712.644	712.645	712.645	A	C6H9(81.070259):MS2,C6H13(85.101528):MS2,C7H11(95.085796):MS2,C7H13(97.101424):MS2,C8H11(107.085755):MS2,C8H13(109.101303):MS2,C8H15(111.117054):MS2,C9H15(123.116552):MS2,C9H17(125.132343):MS2,C10H17(137.132355):MS2,C11H19(151.147606):MS2,FA(12:0)-OH(183.174349):MS2,FA(14:0)-OH(211.205369):MS2,MG(12:0)-OH(257.211027):MS2,MG(14:0)-OH(285.243122):MS2,NL[FA(14:0)-H+NH4](467.408959):MS2,NL[FA(14:0)-H…
TG(12:0e_6:0_12:2)+H	537.452	537.453	537.451	B	C7H9(93.070311):MS2,C7H11(95.085916):MS2,C7H13(97.101511):MS2,FA(6:0)-OH(99.080758):MS2,C8H11(107.085632):MS2,C8H13(109.101393):MS2,C8H15(111.117046):MS2,C9H13(121.101281):MS2,C9H15(123.116912):MS2,C9H17(125.132574):MS2,C10H15(135.11655):MS2,C10H17(137.132365):MS2,C11H15(147.116744):MS2,C11H17(149.132409):MS2,C11H19(151.148069):MS2,C12H17(161.13251):MS2,C13H19(175.147965):MS2,FA(12:2)-OH(179.1429…
TG(12:0e_9:0_10:3)+H	549.452	549.453	549.451	B	C7H9(93.070309):MS2,C7H11(95.085932):MS2,C7H13(97.101519):MS2,C8H11(107.085796):MS2,C8H13(109.101402):MS2,C8H15(111.117047):MS2,C9H13(121.101292):MS2,C9H15(123.116923):MS2,C9H17(125.132626):MS2,C10H15(135.116765):MS2,C10H17(137.132355):MS2,C11H15(147.116742):MS2,FA(10:3)-OH(149.096105):MS2,C11H17(149.132448):MS2,C11H19(151.148007):MS2,C12H17(161.132283):MS2,C13H19(175.147966):MS2,NL[FA(9:0)-FA(10…
TG(14:0_14:0_14:1)+NH4	738.662	738.662	738.661	A	C6H13(85.101122):MS2,C7H9(93.070156):MS2,C7H11(95.085932):MS2,C7H11 [isotope](96.089505):MS2,C7H13(97.101559):MS2,C8H11(107.085828):MS2,C8H13(109.101651):MS2,C8H13 [isotope](110.104879):MS2,C8H15(111.116992):MS2,C9H13(121.101347):MS2,C9H13 [isotope](122.104623):MS2,C9H15(123.116945):MS2,C10H15(135.116804):MS2,C10H15 [isotope](136.120272):MS2,C10H17(137.132391):MS2,C11H15(147.116601):MS2,C11H15 [i…
TG(14:1e_10:2_12:4)+(CH3CH2)3NH	726.589	726.589	726.591	D	C8H15(111.117336):MS2,MG(14:1e)-OH(269.246987):MS2,MG(14:1e)-OH [isotope](270.250235):MS2
TG(14:1e_11:1_17:0)+NH4	722.668	722.668	722.666	B	C7H11(95.08592):MS2,C7H13(97.10149):MS2,C8H13(109.101206):MS2,C9H13(121.101161):MS2,C9H15(123.116571):MS2,C10H15(135.116931):MS2,C10H17(137.132332):MS2,MG(14:1e)-OH(269.247424):MS2,NL[FA(17:0)](452.409677):MS2,NL[FA(17:0)] [isotope](453.413608):MS2
TG(14:1e_8:0_11:2)+NH4	594.51	594.51	594.509	D	C7H11(95.085878):MS2,C7H11 [isotope](96.089189):MS2,C7H13(97.101525):MS2,C7H13 [isotope](98.104773):MS2,C8H11(107.085576):MS2,C8H13(109.101445):MS2,C8H13 [isotope](110.104511):MS2,C8H15(111.117028):MS2,C9H13(121.101153):MS2,C9H13 [isotope](122.10475):MS2,C9H15(123.116597):MS2,C9H15 [isotope](124.120515):MS2,C10H15(135.116674):MS2,C10H15 [isotope](136.120294):MS2,C11H17(149.132005):MS2,MG(14:1e)-O…
TG(15:0_12:0_14:0)+NH4	726.66	726.661	726.661	A	C7H9(93.070321):MS2,C7H11(95.085949):MS2,C7H13(97.101509):MS2,C8H11(107.085769):MS2,C8H13(109.101441):MS2,C8H15(111.117119):MS2,C9H13(121.101228):MS2,C9H15(123.117117):MS2,C10H15(135.116648):MS2,C10H17(137.132453):MS2,C11H15(147.116736):MS2,C11H17(149.132733):MS2,C11H19(151.148476):MS2,FA(12:0)-OH(183.174775):MS2,FA(14:0)-OH(211.205304):MS2,NL[FA(15:0)-H+NH4](467.409145):MS2,NL[FA(14:0)-H+NH4](48…
TG(15:0_13:0_16:1)+NH4	766.692	766.692	766.692	A	C7H11(95.085972):MS2,C7H13(97.101537):MS2,C8H11(107.085743):MS2,C8H13(109.10146):MS2,C8H15(111.117036):MS2,C9H13(121.101323):MS2,C9H15(123.116858):MS2,C9H17(125.132714):MS2,C10H15(135.116837):MS2,C10H17(137.132347):MS2,C11H15(147.116675):MS2,C11H17(149.132506):MS2,C11H19(151.148013):MS2,C12H17(161.132308):MS2,C12H17 [isotope](162.135605):MS2,C13H19(175.148081):MS2,FA(13:0)-OH(197.189396):MS2,FA(1…
TG(15:0_14:0_14:0)+NH4	754.692	754.693	754.692	A	C6H11(83.085825):MS2,C7H9(93.070256):MS2,C7H11(95.085972):MS2,C7H13(97.101526):MS2,C8H11(107.085706):MS2,C8H13(109.101458):MS2,C8H15(111.117053):MS2,C9H13(121.101286):MS2,C9H15(123.11695):MS2,C9H17(125.132612):MS2,C10H15(135.11668):MS2,C10H17(137.132486):MS2,C11H15(147.116926):MS2,C11H17(149.132482):MS2,C11H19(151.14823):MS2,C12H17(161.132286):MS2,FA(14:0)-OH(211.205717):MS2,FA(15:0)-OH(225.22106…
TG(15:0_14:0_16:0)+NH4	782.724	782.724	782.723	A	C7H11(95.085966):MS2,C7H13(97.101588):MS2,C8H13(109.101447):MS2,C8H15(111.117005):MS2,C9H13(121.101119):MS2,C9H15(123.116657):MS2,C9H17(125.132339):MS2,C10H17(137.132357):MS2,C11H19(151.148036):MS2,FA(14:0)-OH(211.205584):MS2,FA(14:0)-OH [isotope](212.237435):MS2,FA(15:0)-OH(225.221117):MS2,FA(16:0)-OH(239.236904):MS2,MG(14:0)-OH(285.242278):MS2,MG(15:0)-OH(299.258447):MS2,MG(16:0)-OH(313.273351)…
TG(15:0_14:0_16:1)+NH4	780.708	780.708	780.708	A	C7H9(93.070283):MS2,C7H11(95.085968):MS2,C7H13(97.101518):MS2,C8H11(107.085893):MS2,C8H13(109.101446):MS2,C8H15(111.11707):MS2,C9H13(121.101318):MS2,C9H15(123.116764):MS2,C9H17(125.132516):MS2,C10H15(135.117157):MS2,C10H17(137.132403):MS2,C11H17(149.132455):MS2,C11H19(151.148001):MS2,FA(14:0)-OH(211.205403):MS2,FA(15:0)-OH(225.221067):MS2,FA(16:1)-OH(237.221091):MS2,MG(14:0)-OH(285.242261):MS2,MG…
TG(15:0_14:1_16:1)+NH4	778.693	778.694	778.692	A	C7H9(93.070298):MS2,C7H11(95.085971):MS2,C7H13(97.101571):MS2,C8H11(107.085899):MS2,C8H13(109.101467):MS2,C8H15(111.117079):MS2,C9H13(121.101367):MS2,C9H15(123.116992):MS2,C9H17(125.132792):MS2,C10H15(135.116845):MS2,C10H17(137.132427):MS2,C11H17(149.132453):MS2,C11H19(151.148431):MS2,FA(14:1)-OH(209.189818):MS2,FA(16:1)-OH(237.221525):MS2,MG(14:1)-OH(283.226632):MS2,MG(15:0)-OH(299.258175):MS2,M…
TG(15:0_15:0_16:0)+NH4	796.736	796.737	796.739	A	C6H11(83.08594):MS2,C6H13(85.101495):MS2,C7H9(93.070196):MS2,C7H11(95.08582):MS2,C7H11 [isotope](96.089081):MS2,C7H13(97.101437):MS2,C8H11(107.085689):MS2,C8H11 [isotope](108.088896):MS2,C8H13(109.101422):MS2,C8H13 [isotope](110.104613):MS2,C8H15(111.116978):MS2,C9H13(121.101246):MS2,C9H15(123.116895):MS2,C9H15 [isotope](124.12011):MS2,C9H17(125.132552):MS2,C10H15(135.11671):MS2,C10H15 [isotope](…
TG(15:0_16:0_16:0)+Na	815.71	815.711	815.71	A	C7H11(95.085963):MS2,C7H13(97.101555):MS2,C8H11(107.085887):MS2,C8H13(109.10152):MS2,C8H15(111.117088):MS2,C9H15(123.117113):MS2,C10H17(137.13278):MS2,FA(15:0)-OH(225.220167):MS2,FA(16:0)-OH(239.237334):MS2,NL[FA(16:0)-H+Na](537.487217):MS2,NL[FA(16:0)](559.470563):MS2,NL[FA(15:0)](573.484985):MS2,M+Na(815.707657):MS2
TG(15:0_16:0_16:0)+NH4	810.755	810.756	810.755	A	C7H11(95.085913):MS2,C7H13(97.101533):MS2,C8H13(109.101539):MS2,C8H15(111.117004):MS2,C9H15(123.116949):MS2,C9H17(125.132533):MS2,C10H17(137.132416):MS2,C11H19(151.147917):MS2,FA(15:0)-OH(225.221245):MS2,FA(16:0)-OH(239.236995):MS2,MG(16:0)-OH(313.273675):MS2,NL[FA(16:0)-H+NH4](537.487434):MS2,NL[FA(16:0)-H+NH4] [isotope](538.491281):MS2,NL[FA(15:0)-H+NH4](551.503095):MS2,NL[FA(15:0)-H+NH4] [isot…
TG(15:0_16:0_16:1)+NH4	808.738	808.739	808.739	A	C7H9(93.070287):MS2,C7H11(95.085934):MS2,C8H11(107.085831):MS2,C8H13(109.101427):MS2,C8H15(111.117009):MS2,C9H13(121.101358):MS2,C9H15(123.117049):MS2,C9H17(125.132426):MS2,C10H15(135.11686):MS2,C10H17(137.132415):MS2,C10H19(139.1479):MS2,C11H15(147.117064):MS2,C11H17(149.132506):MS2,C11H19(151.148169):MS2,FA(15:0)-OH(225.221473):MS2,FA(16:1)-OH(237.22123):MS2,FA(16:0)-OH(239.236862):MS2,MG(15:0)…
TG(15:0_16:0_17:0)+NH4	824.77	824.771	824.77	A	C7H11(95.085936):MS2,C7H13(97.101601):MS2,C8H13(109.101502):MS2,C8H15(111.117092):MS2,C9H15(123.116916):MS2,C9H17(125.132373):MS2,C10H17(137.13243):MS2,C10H19(139.148422):MS2,C11H19(151.147981):MS2,FA(15:0)-OH(225.221781):MS2,FA(16:0)-OH(239.23685):MS2,FA(17:0)-OH(253.253384):MS2,MG(15:0)-OH(299.259346):MS2,MG(16:0)-OH(313.273417):MS2,NL[FA(17:0)-H+NH4](537.487382):MS2,NL[FA(17:0)-H+NH4] [isotope…
TG(15:0_16:0_17:1)+NH4	822.754	822.755	822.755	A	C7H9(93.070243):MS2,C7H11(95.085976):MS2,C8H11(107.085847):MS2,C8H13(109.10151):MS2,C8H15(111.117091):MS2,C9H13(121.101347):MS2,C9H15(123.117048):MS2,C9H17(125.132729):MS2,C10H15(135.116958):MS2,C10H17(137.132557):MS2,C11H15(147.116671):MS2,C11H17(149.132745):MS2,C11H19(151.148053):MS2,C12H17(161.132192):MS2,C13H19(175.148436):MS2,FA(15:0)-OH(225.220841):MS2,FA(16:0)-OH(239.236797):MS2,FA(17:1)-O…
TG(15:0_16:0_18:1)+Na	841.726	841.727	841.726	A	C7H11(95.085889):MS2,C8H13(109.101558):MS2,C8H15(111.116825):MS2,C9H13(121.101758):MS2,C9H15(123.116829):MS2,C10H15(135.116424):MS2,C10H17(137.132372):MS2,C11H17(149.132634):MS2,MG(16:0)-OH(313.274466):MS2,NL[FA(18:1)-H+Na](537.490013):MS2,NL[FA(18:1)](559.468358):MS2,NL[FA(16:0)-H+Na](563.502192):MS2,NL[FA(15:0)-H+Na](577.520756):MS2,NL[FA(16:0)](585.485178):MS2,NL[FA(15:0)](599.502725):MS2,M+Na…
TG(15:0_16:0_24:0)+NH4	922.879	922.88	922.88	A	C7H11(95.085967):MS2,C8H13(109.101274):MS2,C8H15(111.117061):MS2,C9H15(123.117025):MS2,C10H17(137.132448):MS2,FA(15:0)-OH(225.221208):MS2,FA(16:0)-OH(239.235891):MS2,NL[FA(24:0)-H+NH4](537.487676):MS2,NL[FA(16:0)-H+NH4](649.610487):MS2,NL[FA(15:0)-H+NH4](663.626623):MS2
TG(15:0_16:1_16:1)+NH4	806.724	806.724	806.723	A	C7H13(97.101561):MS2,C8H11(107.085919):MS2,C8H11 [isotope](108.089202):MS2,C8H13(109.101568):MS2,C8H13 [isotope](110.104671):MS2,C8H15(111.117071):MS2,C9H13(121.101363):MS2,C9H13 [isotope](122.104667):MS2,C9H15(123.117009):MS2,C9H15 [isotope](124.120422):MS2,C9H17(125.132535):MS2,C10H15(135.116911):MS2,C10H15 [isotope](136.11997):MS2,C10H17(137.132435):MS2,C10H19(139.14766):MS2,C11H15(147.116876)…
TG(15:0_16:1_18:1)+NH4	834.754	834.754	834.755	A	C7H9(93.070313):MS2,C7H11(95.085992):MS2,C7H13(97.101335):MS2,C8H11(107.085744):MS2,C8H13(109.101435):MS2,C8H13 [isotope](110.104793):MS2,C8H15(111.116987):MS2,C8H15 [isotope](112.120275):MS2,C9H13(121.101515):MS2,C9H13 [isotope](122.104571):MS2,C9H15(123.117254):MS2,C9H15 [isotope](124.120728):MS2,C9H17(125.132828):MS2,C10H15(135.116777):MS2,C10H15 [isotope](136.119967):MS2,C10H17(137.132445):MS…
TG(15:0_16:1_18:2)+NH4	832.739	832.739	832.739	A	C9H13(121.100957):MS2,C9H15(123.116753):MS2,C10H15(135.116634):MS2,C10H17(137.132293):MS2,C11H15(147.116296):MS2,C11H17(149.132208):MS2,C11H19(151.147655):MS2,C12H17(161.131744):MS2,C13H19(175.14763):MS2,FA(16:1)-OH(237.221298):MS2,FA(18:2)-OH(263.237022):MS2,MG(15:0)-OH(299.258459):MS2,MG(16:1)-OH(311.258867):MS2,MG(18:2)-OH(337.273117):MS2,NL[FA(18:2)-H+NH4](535.473293):MS2,NL[FA(18:2)-H+NH4] […
TG(15:0_18:1_24:0)+NH4	948.895	948.896	948.895	A	C6H13(85.1016):MS2,C7H11(95.085931):MS2,C7H13(97.101493):MS2,C8H13(109.10144):MS2,C8H13 [isotope](110.050651):MS2,C8H15(111.117315):MS2,C9H13(121.101247):MS2,C10H15(135.117095):MS2,C10H17(137.132511):MS2,C11H17(149.132847):MS2,C11H19(151.148521):MS2,FA(18:1)-OH(265.252687):MS2,MG(15:0)-OH(299.256701):MS2,NL[FA(24:0)-H+NH4](563.502395):MS2,NL[FA(18:1)-H+NH4](649.611101):MS2,NL[FA(15:0)-H+NH4](689.…
TG(15:0_6:0_10:1)+NH4	584.489	584.489	584.488	B	C6H11(83.085899):MS2,C6H13(85.101357):MS2,C7H11(95.085888):MS2,C7H13(97.101513):MS2,C8H11(107.085772):MS2,C8H13(109.10121):MS2,C8H15(111.117065):MS2,C9H13(121.101285):MS2,C9H15(123.116664):MS2,C10H15(135.116711):MS2,C10H17(137.132363):MS2,C11H15(147.116689):MS2,MG(15:0)-OH(299.257747):MS2,MG(15:0)-OH [isotope](300.261823):MS2,NL[FA(15:0)-H+NH4](325.235959):MS2,M-OH(549.449791):MS2
TG(15:0_6:0_9:0)+NH4	572.488	572.488	572.488	B	C7H11(95.085938):MS2,C7H13(97.101544):MS2,C8H13(109.101531):MS2,C8H15(111.116944):MS2,C9H13(121.101078):MS2,C9H15(123.117158):MS2,C10H15(135.117115):MS2,C10H17(137.132722):MS2,C11H15(147.117089):MS2,C11H19(151.147943):MS2,C12H17(161.132024):MS2,MG(15:0)-OH(299.257846):MS2,NL[FA(15:0)-H+NH4](313.236421):MS2,M-OH(537.450351):MS2
TG(16:0_13:0_20:5)+(CH3CH2)3NH	926.802	926.803	926.805	C	C7H11(95.085976):MS2,C7H13(97.101564):MS2,C7H13 [isotope](98.073102):MS2,C8H11(107.086052):MS2,C8H13(109.101498):MS2,C8H15(111.117087):MS2,C9H13(121.101011):MS2,C9H15(123.117106):MS2,C10H15(135.11646):MS2,C10H17(137.132492):MS2,FA(16:0)-OH(239.236957):MS2,MG(16:0)-OH(313.275151):MS2
TG(16:0_14:0_14:0)+NH4	768.709	768.71	768.708	A	C7H11(95.085946):MS2,C7H13(97.101621):MS2,C8H11(107.085777):MS2,C8H13(109.101441):MS2,C8H15(111.117004):MS2,C9H13(121.101668):MS2,C9H15(123.116894):MS2,C9H17(125.132638):MS2,C10H15(135.116985):MS2,C10H17(137.132389):MS2,C11H17(149.133217):MS2,C11H19(151.14807):MS2,FA(14:0)-OH(211.205569):MS2,FA(16:0)-OH(239.236868):MS2,MG(14:0)-OH(285.241401):MS2,MG(16:0)-OH(313.274334):MS2,NL[FA(16:0)-H+NH4](495…
TG(16:0_14:0_16:0)+Na	801.695	801.696	801.694	A	C7H11(95.085931):MS2,C8H13(109.101488):MS2,C9H15(123.117076):MS2,C10H17(137.132649):MS2,FA(14:0)-OH(211.205379):MS2,FA(16:0)-OH(239.237018):MS2,NL[FA(16:0)-H+Na](523.470877):MS2,NL[FA(16:0)](545.454621):MS2,NL[FA(14:0)-H+Na](551.503146):MS2,NL[FA(14:0)](573.485822):MS2,M+Na(801.693129):MS2
TG(16:0_14:0_16:0)+NH4	796.74	796.741	796.739	A	C7H13(97.101518):MS2,C8H13(109.101434):MS2,C8H15(111.117241):MS2,C9H13(121.101288):MS2,C9H15(123.117037):MS2,C10H17(137.132369):MS2,C11H19(151.148041):MS2,FA(14:0)-OH(211.206113):MS2,FA(16:0)-OH(239.23749):MS2,MG(14:0)-OH(285.241382):MS2,MG(16:0)-OH(313.272954):MS2,NL[FA(16:0)-H+NH4](523.471981):MS2,NL[FA(16:0)-H+NH4] [isotope](524.475707):MS2,NL[FA(14:0)-H+NH4](551.504406):MS2,NL[FA(14:0)-H+NH4]…
TG(16:0_14:0_16:1)+Na	799.679	799.679	799.679	A	C7H13(97.101642):MS2,C8H13(109.101434):MS2,C9H15(123.116976):MS2,C10H15(135.117135):MS2,FA(14:0)-OH(211.205509):MS2,MG(14:0)-OH(285.242867):MS2,NL[FA(16:0)-H+Na](521.455917):MS2,NL[FA(16:1)-H+Na](523.47278):MS2,NL[FA(16:0)](543.438023):MS2,NL[FA(16:1)](545.454158):MS2,NL[FA(14:0)-H+Na](549.487891):MS2,NL[FA(14:0)](571.469926):MS2,M+Na(799.678303):MS2
TG(16:0_14:0_16:1)+NH4	794.723	794.724	794.723	A	C7H13(97.101619):MS2,C8H11(107.085744):MS2,C8H13(109.101473):MS2,C8H15(111.117172):MS2,C9H13(121.10136):MS2,C9H15(123.117244):MS2,C10H15(135.116888):MS2,C10H17(137.132479):MS2,C10H19(139.147585):MS2,C11H17(149.13244):MS2,C11H19(151.147932):MS2,FA(14:0)-OH(211.205703):MS2,FA(16:1)-OH(237.221199):MS2,FA(16:0)-OH(239.236702):MS2,MG(14:0)-OH(285.242518):MS2,MG(16:0)-OH(313.273577):MS2,NL[FA(16:0)-H+N…
TG(16:0_16:0_16:0)+NH4	824.768	824.769	824.77	A	C7H11(95.085967):MS2,C7H13(97.101611):MS2,C8H15(111.116997):MS2,C9H15(123.116929):MS2,C9H17(125.132863):MS2,C10H17(137.132522):MS2,C11H19(151.148025):MS2,FA(16:0)-OH(239.237128):MS2,MG(16:0)-OH(313.273793):MS2,NL[FA(16:0)-H+NH4](551.503227):MS2,NL[FA(16:0)-H+NH4] [isotope](552.506563):MS2
TG(16:0_16:0_16:1)+Na	827.71	827.71	827.71	A	C7H11(95.085975):MS2,C7H13(97.101542):MS2,C8H13(109.101449):MS2,C9H13(121.10146):MS2,C9H15(123.117244):MS2,C10H15(135.116606):MS2,FA(16:0)-OH(239.237829):MS2,NL[FA(16:0)-H+Na](549.487632):MS2,NL[FA(16:1)-H+Na](551.504184):MS2,NL[FA(16:0)](571.470673):MS2,NL[FA(16:1)](573.485604):MS2,M+Na(827.709072):MS2
TG(16:0_16:0_16:1)+NH4	822.754	822.755	822.755	A	C7H9(93.070325):MS2,C7H9 [isotope](94.073646):MS2,C7H11(95.08599):MS2,C7H11 [isotope](96.089297):MS2,C7H13(97.10163):MS2,C7H13 [isotope](98.10498):MS2,C8H11(107.085884):MS2,C8H11 [isotope](108.089439):MS2,C8H13(109.101526):MS2,C8H13 [isotope](110.104884):MS2,C8H15(111.117189):MS2,C8H15 [isotope](112.120407):MS2,C9H13(121.101399):MS2,C9H13 [isotope](122.104673):MS2,C9H15(123.116836):MS2,C9H15 [iso…
TG(16:0_16:0_17:0)+NH4	838.786	838.787	838.786	A	C7H13(97.101594):MS2,C8H13(109.10161):MS2,C8H15(111.117022):MS2,C9H15(123.117):MS2,C9H17(125.132702):MS2,C10H17(137.132718):MS2,C11H19(151.148036):MS2,FA(16:0)-OH(239.236611):MS2,FA(17:0)-OH(253.252846):MS2,MG(16:0)-OH(313.273014):MS2,NL[FA(17:0)-H+NH4](551.503597):MS2,NL[FA(17:0)-H+NH4] [isotope](552.506475):MS2,NL[FA(16:0)-H+NH4](565.519032):MS2,NL[FA(16:0)-H+NH4] [isotope](566.522227):MS2
TG(16:0_16:0_18:1)+NH4	850.785	850.786	850.786	A	C7H9(93.070328):MS2,C7H11(95.085948):MS2,C7H13(97.101574):MS2,C8H11(107.085756):MS2,C8H13(109.101529):MS2,C8H13 [isotope](110.104926):MS2,C8H15(111.11711):MS2,C9H13(121.101351):MS2,C9H13 [isotope](122.104751):MS2,C9H15(123.116978):MS2,C9H17(125.132619):MS2,C10H15(135.11669):MS2,C10H17(137.132475):MS2,C10H19(139.147892):MS2,C11H15(147.117047):MS2,C11H17(149.132536):MS2,C11H19(151.147909):MS2,C12H1…
TG(16:0_16:0_18:2)+NH4	848.768	848.769	848.77	A	C7H9(93.070311):MS2,C7H11(95.085946):MS2,C7H13(97.101569):MS2,C8H11(107.085769):MS2,C8H13(109.101657):MS2,C8H13 [isotope](110.092181):MS2,C8H15(111.117298):MS2,C9H13(121.101345):MS2,C9H15(123.116962):MS2,C9H15 [isotope](124.037962):MS2,C10H15(135.116938):MS2,C10H17(137.132521):MS2,C11H15(147.116667):MS2,C11H17(149.132631):MS2,C11H19(151.148498):MS2,C12H17(161.132472):MS2,C13H19(175.1478):MS2,FA(1…
TG(16:0_16:0_24:0)+NH4	936.897	936.898	936.895	A	C7H11(95.08593):MS2,C7H13(97.101536):MS2,C8H13(109.101493):MS2,C8H15(111.117082):MS2,C9H15(123.116928):MS2,C9H17(125.132777):MS2,C10H17(137.132315):MS2,C11H19(151.14808):MS2,FA(16:0)-OH(239.236879):MS2,MG(16:0)-OH(313.274635):MS2,NL[FA(24:0)-H+NH4](551.502033):MS2,NL[FA(16:0)-H+NH4](663.627026):MS2
TG(16:0_16:1_16:1)+Na	825.694	825.695	825.694	A	C7H11(95.0859):MS2,C7H11 [isotope](96.089147):MS2,C7H13(97.101628):MS2,C8H11(107.085969):MS2,C8H13(109.101614):MS2,C8H15(111.117253):MS2,C9H13(121.101264):MS2,C9H15(123.116805):MS2,C10H15(135.116765):MS2,C10H17(137.132655):MS2,C11H17(149.13238):MS2,C11H19(151.148641):MS2,C12H17(161.132314):MS2,C13H19(175.147799):MS2,FA(16:1)-OH(237.221843):MS2,FA(16:0)-OH(239.237625):MS2,MG(16:1)-OH(311.25802):MS…
TG(16:0_16:1_17:0)+NH4	836.77	836.77	836.77	A	C6H11(83.085871):MS2,C7H9(93.06995):MS2,C7H11(95.085733):MS2,C7H13(97.101525):MS2,C8H11(107.085842):MS2,C8H13(109.101463):MS2,C8H15(111.116982):MS2,C9H13(121.101296):MS2,C9H15(123.116944):MS2,C9H17(125.132867):MS2,C10H15(135.116735):MS2,C10H17(137.132273):MS2,C11H15(147.116899):MS2,C11H17(149.132497):MS2,C11H19(151.148238):MS2,C12H17(161.132368):MS2,FA(16:1)-OH(237.221789):MS2,FA(16:0)-OH(239.236…
TG(16:0_16:1_17:1)+NH4	834.754	834.755	834.755	A	C7H9(93.070327):MS2,C7H11(95.085929):MS2,C7H13(97.101538):MS2,C8H11(107.085718):MS2,C8H13(109.101379):MS2,C8H13 [isotope](110.104138):MS2,C8H15(111.117172):MS2,C9H13(121.101315):MS2,C9H15(123.116893):MS2,C9H15 [isotope](124.120353):MS2,C9H17(125.132418):MS2,C10H15(135.116765):MS2,C10H17(137.132364):MS2,C10H19(139.147485):MS2,C11H15(147.116734):MS2,C11H17(149.132448):MS2,C11H19(151.14812):MS2,C12H…
TG(16:0_16:1_18:1)+Na	853.729	853.73	853.726	A	C7H9(93.070307):MS2,C7H9 [isotope](94.073828):MS2,C7H11(95.085989):MS2,C7H11 [isotope](96.089466):MS2,C7H13(97.101572):MS2,C8H11(107.085802):MS2,C8H11 [isotope](108.089309):MS2,C8H13(109.10149):MS2,C8H13 [isotope](110.104822):MS2,C8H15(111.117153):MS2,C9H13(121.101372):MS2,C9H13 [isotope](122.104795):MS2,C9H15(123.116936):MS2,C9H15 [isotope](124.120725):MS2,C10H15(135.116714):MS2,C10H15 [isotope]…
TG(16:0_16:1_18:1)+NH4	848.77	848.771	848.77	A	C7H9(93.070258):MS2,C7H11(95.0859):MS2,C7H13(97.101505):MS2,C8H11(107.085832):MS2,C8H13(109.101388):MS2,C8H15(111.116988):MS2,C9H13(121.101262):MS2,C9H15(123.117236):MS2,C9H17(125.132692):MS2,C10H15(135.116969):MS2,C10H17(137.132421):MS2,C11H17(149.132459):MS2,C11H19(151.148236):MS2,FA(16:1)-OH(237.221311):MS2,FA(16:0)-OH(239.236945):MS2,FA(18:1)-OH(265.252662):MS2,MG(16:1)-OH(311.258848):MS2,MG(…
TG(16:0_16:1_24:0)+NH4	934.88	934.881	934.88	A	C7H9(93.070188):MS2,C7H13(97.101557):MS2,C8H13(109.101496):MS2,C8H15(111.117028):MS2,C9H13(121.101292):MS2,C9H15(123.116896):MS2,C9H17(125.132762):MS2,C10H15(135.11688):MS2,C10H17(137.132392):MS2,C10H19(139.147789):MS2,C11H17(149.132478):MS2,C11H19(151.148436):MS2,FA(16:1)-OH(237.221828):MS2,FA(16:0)-OH(239.237338):MS2,MG(16:0)-OH(313.273916):MS2,MG(24:0)-OH(425.400387):MS2,NL[FA(24:0)-H+NH4](549…
TG(16:0_17:0_17:0)+NH4	852.801	852.802	852.801	A	C7H9(93.070323):MS2,C7H11(95.085961):MS2,C7H13(97.101551):MS2,C8H11(107.085766):MS2,C8H13(109.101382):MS2,C8H15(111.117041):MS2,C9H13(121.101044):MS2,C9H15(123.116938):MS2,C9H17(125.13265):MS2,C10H15(135.116715):MS2,C10H17(137.132549):MS2,C10H19(139.148187):MS2,C11H17(149.132567):MS2,C11H19(151.147976):MS2,FA(16:0)-OH(239.236935):MS2,FA(17:0)-OH(253.25267):MS2,MG(16:0)-OH(313.274132):MS2,MG(17:0)…
TG(16:0_17:0_18:1)+NH4	864.802	864.802	864.801	A	C7H9(93.070297):MS2,C7H11(95.085979):MS2,C7H11 [isotope](96.089342):MS2,C8H11(107.085783):MS2,C8H13(109.101587):MS2,C8H13 [isotope](110.104837):MS2,C8H15(111.117133):MS2,C9H13(121.101411):MS2,C9H13 [isotope](122.104674):MS2,C9H15(123.116958):MS2,C9H15 [isotope](124.120407):MS2,C9H17(125.132793):MS2,C10H15(135.116591):MS2,C10H15 [isotope](136.120375):MS2,C10H17(137.132311):MS2,C11H15(147.116857):M…
TG(16:0_17:1_18:1)+NH4	862.786	862.787	862.786	A	C7H9(93.070257):MS2,C7H11(95.08593):MS2,C7H13(97.101555):MS2,C8H11(107.08567):MS2,C8H13(109.101512):MS2,C8H15(111.117004):MS2,C9H13(121.101352):MS2,C9H15(123.117338):MS2,C9H17(125.132697):MS2,C10H15(135.116786):MS2,C10H17(137.132435):MS2,C11H17(149.132556):MS2,C11H19(151.148151):MS2,FA(16:0)-OH(239.236498):MS2,FA(17:1)-OH(251.237119):MS2,FA(18:1)-OH(265.251834):MS2,MG(16:0)-OH(313.273224):MS2,MG(…
TG(16:0_18:1_18:1)+NH4	876.802	876.803	876.801	A	C7H9(93.070328):MS2,C7H11(95.08595):MS2,C8H13(109.101596):MS2,C8H15(111.117077):MS2,C9H13(121.10128):MS2,C9H15(123.117024):MS2,C9H17(125.132725):MS2,C10H15(135.116843):MS2,C10H17(137.132849):MS2,C11H15(147.116862):MS2,C11H17(149.132535):MS2,C11H19(151.148029):MS2,C12H17(161.133186):MS2,C13H19(175.147818):MS2,FA(16:0)-OH(239.236769):MS2,FA(18:1)-OH(265.252488):MS2,MG(16:0)-OH(313.273444):MS2,MG(18…
TG(16:0_18:1_18:2)+NH4	874.784	874.785	874.786	A	C7H9(93.070267):MS2,C7H11(95.085945):MS2,C7H13(97.101486):MS2,C8H11(107.085739):MS2,C8H13(109.101431):MS2,C8H15(111.11721):MS2,C9H13(121.101255):MS2,C9H15(123.116967):MS2,C9H17(125.132331):MS2,C10H15(135.116814):MS2,C10H17(137.132457):MS2,C11H15(147.116567):MS2,C11H17(149.132466):MS2,C11H19(151.147872):MS2,C12H17(161.132383):MS2,C13H19(175.1483):MS2,FA(16:0)-OH(239.236772):MS2,C18H27(243.209555):…
TG(16:0_18:2_18:2)+NH4	872.772	872.772	872.77	A	C7H9(93.070159):MS2,C7H11(95.085967):MS2,C7H13(97.101458):MS2,C8H11(107.085807):MS2,C8H13(109.101507):MS2,C8H15(111.117019):MS2,C9H13(121.101534):MS2,C9H15(123.116913):MS2,C9H17(125.132477):MS2,C10H15(135.116828):MS2,C10H17(137.132405):MS2,C10H19(139.148279):MS2,C11H15(147.116832):MS2,C11H17(149.132612):MS2,C11H19(151.147904):MS2,C12H17(161.132367):MS2,C13H19(175.148281):MS2,FA(16:0)-OH(239.23661…
TG(16:0_6:0_14:4)+NH4	648.523	648.523	648.52	D	C6H13(85.101551):MS2,C7H11(95.085912):MS2,C7H13(97.101582):MS2,C8H11(107.085757):MS2,C8H13(109.101449):MS2,C8H15(111.117125):MS2,C9H13(121.101642):MS2,C9H15(123.117039):MS2,C9H17(125.132783):MS2,C10H17(137.132517):MS2,C11H17(149.132791):MS2,C11H19(151.148469):MS2,FA(16:0)-OH(239.237833):MS2
TG(16:0_6:0_18:1)+NH4	710.63	710.631	710.629	A	FA(6:0)-OH(99.080917):MS2,C8H11(107.085767):MS2,C8H13(109.101474):MS2,C8H15(111.117013):MS2,C9H13(121.10125):MS2,C9H15(123.117005):MS2,C9H17(125.132764):MS2,C10H15(135.116875):MS2,C10H17(137.132362):MS2,C11H17(149.132406):MS2,C11H19(151.1482):MS2,FA(16:0)-OH(239.237429):MS2,FA(18:1)-OH(265.252231):MS2,MG(16:0)-OH(313.274941):MS2,NL[FA(18:1)-H+NH4](411.347191):MS2,NL[FA(18:1)-H+NH4] [isotope](412.…
TG(16:0e_6:0_14:1)+NH4	640.588	640.589	640.587	D	NL[FA(6:0)-FA(14:1)](298.310432):MS2,NL[FA(6:0)-FA(14:1)] [isotope](299.315047):MS2
TG(16:0e_6:0_16:0)+NH4	670.634	670.635	670.634	B	C7H11(95.08588):MS2,C7H11 [isotope](96.089177):MS2,FA(6:0)-OH(99.080714):MS2,C8H11(107.085873):MS2,C8H13(109.101406):MS2,C8H13 [isotope](110.104453):MS2,C8H15(111.116758):MS2,C9H13(121.101252):MS2,C9H15(123.117013):MS2,C9H15 [isotope](124.120234):MS2,C9H17(125.132418):MS2,C10H15(135.116799):MS2,C10H15 [isotope](136.120058):MS2,C10H17(137.132416):MS2,C11H15(147.116865):MS2,C11H15 [isotope](148.120…
TG(16:1_10:2_21:0)+NH4	804.707	804.708	804.708	B	C7H11(95.085681):MS2,C7H11 [isotope](96.089342):MS2,C7H13(97.101437):MS2,C8H11(107.085846):MS2,C8H13(109.101473):MS2,C8H15(111.116964):MS2,C9H13(121.101366):MS2,C9H13 [isotope](122.104813):MS2,C9H15(123.117026):MS2,C9H15 [isotope](124.120558):MS2,C10H15(135.117264):MS2,C10H15 [isotope](136.120484):MS2,C10H17(137.132537):MS2,C11H15(147.117071):MS2,C11H17(149.132428):MS2,C11H17 [isotope](150.135835…
TG(16:1_12:0_16:1)+NH4	764.676	764.677	764.676	A	C7H13(97.101585):MS2,C8H11(107.085889):MS2,C8H13(109.10152):MS2,C8H15(111.117082):MS2,C9H13(121.101418):MS2,C9H15(123.117032):MS2,C9H17(125.132911):MS2,C10H15(135.116945):MS2,C10H17(137.132417):MS2,C11H17(149.132414):MS2,C11H19(151.147888):MS2,C12H17(161.132698):MS2,C13H19(175.147581):MS2,FA(12:0)-OH(183.174674):MS2,FA(16:1)-OH(237.221214):MS2,MG(12:0)-OH(257.210348):MS2,MG(16:1)-OH(311.258532):M…
TG(16:1_12:0_18:1)+NH4	792.708	792.708	792.708	A	C7H9(93.07034):MS2,C7H11(95.085925):MS2,C7H13(97.101623):MS2,C8H11(107.085745):MS2,C8H13(109.101417):MS2,C8H15(111.116972):MS2,C9H13(121.101309):MS2,C9H15(123.116891):MS2,C9H17(125.13252):MS2,C10H15(135.116747):MS2,C10H17(137.132364):MS2,C10H19(139.148162):MS2,C11H17(149.132382):MS2,C11H19(151.148217):MS2,C12H17(161.132327):MS2,C13H19(175.148124):MS2,FA(12:0)-OH(183.174345):MS2,FA(16:1)-OH(237.22…
TG(16:1_13:0_14:0)+NH4	752.676	752.677	752.676	A	C7H9(93.070187):MS2,C7H13(97.101569):MS2,C7H13 [isotope](98.105161):MS2,C8H11(107.085819):MS2,C8H13(109.10153):MS2,C8H13 [isotope](110.104992):MS2,C8H15(111.117187):MS2,C9H13(121.101101):MS2,C9H13 [isotope](122.104858):MS2,C9H15(123.116857):MS2,C9H15 [isotope](124.12065):MS2,C9H17(125.132923):MS2,C10H15(135.116813):MS2,C10H15 [isotope](136.120736):MS2,C10H17(137.132802):MS2,C10H17 [isotope](138.1…
TG(16:1_14:0_18:1)+NH4	820.739	820.739	820.739	A	C7H9(93.070304):MS2,C7H11(95.085958):MS2,C7H11 [isotope](96.089051):MS2,C7H13(97.101537):MS2,C8H11(107.085801):MS2,C8H13(109.101525):MS2,C8H15(111.11704):MS2,C9H13(121.101121):MS2,C9H15(123.117216):MS2,C9H17(125.132474):MS2,C10H15(135.116835):MS2,C10H17(137.132408):MS2,C10H19(139.148613):MS2,C11H17(149.132488):MS2,C11H19(151.148309):MS2,FA(14:0)-OH(211.205498):MS2,FA(16:1)-OH(237.221943):MS2,FA(1…
TG(16:1_14:1_17:1)+NH4	804.708	804.709	804.708	A	C7H9(93.07014):MS2,C7H11(95.085951):MS2,C7H13(97.101653):MS2,C8H11(107.085771):MS2,C8H13(109.101507):MS2,C8H15(111.117145):MS2,C9H13(121.101093):MS2,C9H15(123.117028):MS2,C9H17(125.132429):MS2,C10H15(135.116887):MS2,C10H17(137.132644):MS2,C11H15(147.11615):MS2,C11H17(149.132405):MS2,C11H19(151.148572):MS2,C12H17(161.132579):MS2,FA(14:1)-OH(209.189877):MS2,FA(16:1)-OH(237.2214):MS2,FA(17:1)-OH(251…
TG(16:1_14:1_18:1)+NH4	818.724	818.724	818.723	A	C7H9(93.070245):MS2,C7H11(95.085914):MS2,C7H13(97.101503):MS2,C8H11(107.085805):MS2,C8H13(109.101026):MS2,C8H15(111.117153):MS2,C9H13(121.101309):MS2,C9H15(123.116969):MS2,C9H17(125.131976):MS2,C10H15(135.116863):MS2,C10H17(137.132307):MS2,C11H15(147.116467):MS2,C11H17(149.132415):MS2,C11H19(151.147916):MS2,C12H17(161.132026):MS2,C13H19(175.148334):MS2,FA(14:1)-OH(209.190268):MS2,FA(16:1)-OH(237.…
TG(16:1_16:1_16:1)+NH4	818.724	818.724	818.723	A	C7H11(95.085959):MS2,C7H11 [isotope](96.089565):MS2,C8H11(107.085842):MS2,C8H11 [isotope](108.089317):MS2,C8H13(109.101425):MS2,C8H13 [isotope](110.104782):MS2,C8H15(111.117107):MS2,C9H13(121.101391):MS2,C9H13 [isotope](122.104661):MS2,C9H15(123.117026):MS2,C9H15 [isotope](124.120387):MS2,C9H17(125.132567):MS2,C10H15(135.116944):MS2,C10H15 [isotope](136.120284):MS2,C10H17(137.13266):MS2,C10H17 [i…
TG(16:1_16:1_18:1)+NH4	846.755	846.755	846.755	A	C7H9(93.070222):MS2,C7H11(95.085944):MS2,C7H13(97.101561):MS2,C8H11(107.085862):MS2,C8H13(109.101553):MS2,C8H15(111.117001):MS2,C9H13(121.101489):MS2,C9H15(123.116935):MS2,C9H17(125.132738):MS2,C10H15(135.11691):MS2,C10H17(137.132375):MS2,C11H15(147.117476):MS2,C11H17(149.132962):MS2,C11H19(151.148199):MS2,C12H17(161.132272):MS2,C13H19(175.148045):MS2,FA(16:1)-OH(237.221491):MS2,FA(18:1)-OH(265.2…
TG(16:1_16:1_18:2)+NH4	844.739	844.74	844.739	A	C6H13(85.101579):MS2,C7H13(97.101633):MS2,C8H11(107.085991):MS2,C8H15(111.117129):MS2,C9H13(121.101385):MS2,C9H15(123.117096):MS2,C9H17(125.132714):MS2,C10H15(135.116881):MS2,C10H17(137.132492):MS2,C10H19(139.148262):MS2,C11H15(147.117184):MS2,C11H17(149.13267):MS2,C11H19(151.148016):MS2,C12H17(161.132852):MS2,C13H19(175.148568):MS2,FA(16:1)-OH(237.221291):MS2,FA(18:2)-OH(263.237282):MS2,MG(16:1)…
TG(16:1_16:1_23:0)+NH4	918.848	918.849	918.848	A	C6H7(79.05459):MS2,C7H9(93.070281):MS2,C7H13(97.101629):MS2,C8H11(107.085788):MS2,C8H11 [isotope](108.089389):MS2,C8H13(109.101548):MS2,C8H13 [isotope](110.104789):MS2,C8H15(111.117208):MS2,C9H13(121.101347):MS2,C9H15(123.117119):MS2,C9H15 [isotope](124.120066):MS2,C9H17(125.132634):MS2,C10H15(135.116883):MS2,C10H15 [isotope](136.120292):MS2,C10H17(137.132596):MS2,C11H15(147.116956):MS2,C11H15 [i…
TG(16:1_17:1_18:1)+NH4	860.768	860.769	860.77	A	C6H11(83.085877):MS2,C6H13(85.101568):MS2,C7H9(93.070303):MS2,C7H11(95.085899):MS2,C7H11 [isotope](96.089863):MS2,C7H13(97.101442):MS2,C8H11(107.085703):MS2,C8H13(109.101467):MS2,C8H15(111.117052):MS2,C9H13(121.10131):MS2,C9H15(123.116901):MS2,C9H17(125.132817):MS2,C10H15(135.11675):MS2,C10H17(137.132352):MS2,C10H19(139.148126):MS2,C11H15(147.117048):MS2,C11H17(149.132494):MS2,C11H19(151.147846):…
TG(16:1_18:1_18:1)+NH4	874.785	874.786	874.786	A	C6H7(79.054574):MS2,C7H9(93.070255):MS2,C7H11(95.085886):MS2,C7H13(97.101433):MS2,C8H11(107.085682):MS2,C8H13(109.101413):MS2,C8H15(111.116996):MS2,C9H13(121.101309):MS2,C9H15(123.116908):MS2,C9H17(125.132456):MS2,C10H15(135.116753):MS2,C10H17(137.132445):MS2,C11H15(147.116678):MS2,C11H17(149.132487):MS2,C11H19(151.148049):MS2,C12H17(161.132491):MS2,C13H19(175.148384):MS2,FA(16:1)-OH(237.221177):…
TG(16:1_18:1_22:0)+NH4	932.865	932.866	932.864	A	C7H9(93.070341):MS2,C7H11(95.085993):MS2,C7H13(97.101574):MS2,C8H11(107.085891):MS2,C8H13(109.101474):MS2,C8H15(111.117132):MS2,C9H13(121.101315):MS2,C9H15(123.116991):MS2,C9H17(125.132729):MS2,C10H15(135.116905):MS2,C10H17(137.132715):MS2,C11H15(147.117285):MS2,C11H17(149.132256):MS2,C11H19(151.148147):MS2,C12H17(161.133021):MS2,FA(16:1)-OH(237.221739):MS2,FA(18:1)-OH(265.252648):MS2,MG(16:1)-OH…
TG(16:1_18:1_24:0)+NH4	960.897	960.897	960.895	A	C7H11(95.085987):MS2,C7H11 [isotope](96.042538):MS2,C7H13(97.101542):MS2,C8H13(109.101619):MS2,C8H15(111.117166):MS2,C9H13(121.101594):MS2,C9H15(123.117305):MS2,C9H17(125.132956):MS2,C10H15(135.117139):MS2,C10H17(137.132444):MS2,C11H17(149.132733):MS2,C11H19(151.14832):MS2,FA(16:1)-OH(237.221318):MS2,FA(18:1)-OH(265.251852):MS2,MG(16:1)-OH(311.258168):MS2,MG(24:0)-OH(425.399306):MS2,NL[FA(24:0)-H…
TG(16:1_18:2_18:2)+NH4	870.751	870.752	870.755	A	C7H13(97.101646):MS2,C8H11(107.085919):MS2,C8H13(109.10153):MS2,C8H15(111.116927):MS2,C9H13(121.101407):MS2,C9H15(123.117112):MS2,C10H15(135.116927):MS2,C10H17(137.132577):MS2,C11H15(147.117446):MS2,C11H17(149.132531):MS2,C11H19(151.148116):MS2,C12H17(161.132688):MS2,C13H19(175.147807):MS2,FA(16:1)-OH(237.22129):MS2,C18H27(243.211086):MS2,FA(18:2)-OH(263.238085):MS2,MG(16:1)-OH(311.257959):MS2,MG…
TG(16:1e_10:2_12:4)+(CH3CH2)3NH	754.619	754.62	754.622	D	MG(16:1e)-OH(297.278361):MS2,MG(16:1e)-OH [isotope](298.281235):MS2
TG(16:2e_10:2_12:4)+(CH3CH2)3NH	752.604	752.605	752.606	D	MG(16:2e)-OH(295.262832):MS2,MG(16:2e)-OH [isotope](296.265814):MS2
TG(16:2e_9:0_17:1)+NH4	720.652	720.653	720.65	B	C6H9(81.07027):MS2,C6H11(83.085665):MS2,C7H11(95.085871):MS2,C7H13(97.101351):MS2,C8H13(109.101464):MS2,C9H13(121.101361):MS2,MG(16:2e)-OH(295.263068):MS2,NL[FA(17:1)](452.409278):MS2,NL[FA(17:1)] [isotope](453.411596):MS2,M+NH4(720.652782):MS2
TG(17:0_17:0_17:0)+NH4	866.815	866.816	866.817	A	C7H11(95.08598):MS2,C7H13(97.101612):MS2,C8H11(107.085927):MS2,C8H13(109.101343):MS2,C8H13 [isotope](110.092328):MS2,C9H13(121.101454):MS2,C9H15(123.116803):MS2,C10H15(135.116846):MS2,C10H17(137.132824):MS2,C11H17(149.132279):MS2,C12H17(161.132794):MS2,NL[FA(17:0)-H+NH4](579.533789):MS2
TG(17:0_18:1_18:1)+NH4	890.817	890.817	890.817	A	C7H9(93.070324):MS2,C7H11(95.085957):MS2,C8H11(107.085836):MS2,C8H13(109.101445):MS2,C8H15(111.117081):MS2,C9H13(121.10138):MS2,C9H15(123.117018):MS2,C9H17(125.132237):MS2,C10H15(135.116751):MS2,C10H17(137.132496):MS2,C11H15(147.116937):MS2,C11H17(149.132562):MS2,C11H19(151.148187):MS2,C12H17(161.132484):MS2,C13H19(175.148061):MS2,FA(18:1)-OH(265.252423):MS2,MG(17:0)-OH(327.289813):MS2,MG(18:1)-O…
TG(18:0_10:4_18:3)+H	765.602	765.603	765.603	B	C10H17(137.13304):MS2,NL[FA(18:0)-H+H](481.331711):MS2,NL[FA(18:0)](481.331711):MS2,M-OH(747.589725):MS2,M-OH [isotope](748.592233):MS2
TG(18:0_14:0_18:0)+NH4	852.801	852.801	852.801	A	C6H13(85.101596):MS2,C7H11(95.085928):MS2,C7H13(97.101544):MS2,C8H13(109.101579):MS2,C8H15(111.116964):MS2,C9H15(123.116829):MS2,FA(18:0)-OH(267.267733):MS2,NL[FA(18:0)-H+NH4](551.50266):MS2,NL[FA(18:0)-H+NH4] [isotope](552.504778):MS2,NL[FA(14:0)-H+NH4](607.566252):MS2
TG(18:0_16:0_16:0)+NH4	852.803	852.803	852.801	A	C7H11(95.086001):MS2,C7H13(97.101548):MS2,C8H13(109.101569):MS2,C8H15(111.11719):MS2,C9H15(123.116981):MS2,C9H17(125.132931):MS2,C10H17(137.132387):MS2,C11H19(151.14844):MS2,FA(16:0)-OH(239.236857):MS2,FA(18:0)-OH(267.267968):MS2,MG(16:0)-OH(313.27323):MS2,MG(18:0)-OH(341.306285):MS2,NL[FA(18:0)-H+NH4](551.503311):MS2,NL[FA(18:0)-H+NH4] [isotope](552.50783):MS2,NL[FA(16:0)-H+NH4](579.534479):MS2,…
TG(18:0_16:0_17:0)+NH4	866.815	866.816	866.817	A	C7H13(97.101606):MS2,C8H13(109.10146):MS2,C8H15(111.117103):MS2,C9H15(123.116892):MS2,C9H17(125.132741):MS2,C10H15(135.117036):MS2,C10H17(137.132414):MS2,C11H17(149.132497):MS2,C11H19(151.148696):MS2,FA(16:0)-OH(239.236912):MS2,FA(17:0)-OH(253.252227):MS2,FA(18:0)-OH(267.269487):MS2,MG(16:0)-OH(313.273979):MS2,NL[FA(18:0)-H+NH4](565.517498):MS2,NL[FA(18:0)-H+NH4] [isotope](566.522468):MS2,NL[FA(1…
TG(18:0_16:0_18:0)+Na	885.789	885.789	885.788	A	C8H13(109.101593):MS2,C9H15(123.116844):MS2,C10H17(137.132678):MS2,FA(16:0)-OH(239.236875):MS2,FA(18:0)-OH(267.269442):MS2,NL[FA(18:0)-H+Na](579.535724):MS2,NL[FA(18:0)](601.517535):MS2,NL[FA(16:0)-H+Na](607.565827):MS2,NL[FA(16:0)](629.548809):MS2,M+Na(885.787488):MS2
TG(18:0_16:0_18:0)+NH4	880.834	880.835	880.833	A	C8H13(109.101574):MS2,C8H15(111.117221):MS2,C9H15(123.117181):MS2,C9H17(125.132497):MS2,C10H17(137.132592):MS2,C11H19(151.148397):MS2,FA(16:0)-OH(239.237032):MS2,FA(18:0)-OH(267.268248):MS2,MG(16:0)-OH(313.273948):MS2,MG(18:0)-OH(341.304458):MS2,NL[FA(18:0)-H+NH4](579.534419):MS2,NL[FA(18:0)-H+NH4] [isotope](580.538823):MS2,NL[FA(16:0)-H+NH4](607.565192):MS2
TG(18:0_16:0_18:1)+Na	883.773	883.774	883.773	A	C8H13(109.101397):MS2,C8H15(111.116924):MS2,C9H13(121.101527):MS2,FA(16:0)-OH(239.237219):MS2,NL[FA(18:0)-H+Na](577.519871):MS2,NL[FA(18:1)-H+Na](579.536498):MS2,NL[FA(18:1)-H+Na] [isotope](580.536497):MS2,NL[FA(18:0)](599.501128):MS2,NL[FA(18:1)](601.516764):MS2,NL[FA(16:0)-H+Na](605.550662):MS2,M+Na(883.772768):MS2
TG(18:0_16:0_18:1)+NH4	878.818	878.819	878.817	A	C6H9(81.070196):MS2,C6H11(83.085884):MS2,C6H13(85.101436):MS2,C7H9(93.0699):MS2,C7H11(95.085671):MS2,C7H13(97.101232):MS2,C8H11(107.085714):MS2,C8H13(109.101229):MS2,C8H15(111.116814):MS2,C9H13(121.10107):MS2,C9H15(123.116706):MS2,C9H17(125.132894):MS2,C10H15(135.116587):MS2,C10H17(137.13224):MS2,C11H17(149.132176):MS2,C11H19(151.14776):MS2,FA(16:0)-OH(239.236719):MS2,FA(18:1)-OH(265.252554):MS2,…
TG(18:0_16:0_18:3)+H	857.758	857.759	857.759	A	C8H13(109.101576):MS2,C9H15(123.117295):MS2,C10H17(137.133112):MS2,FA(16:0)-OH(239.237919):MS2,NL[FA(18:0)-H+H](573.488415):MS2,NL[FA(18:0)](573.488415):MS2,NL[FA(18:3)-H+H](579.536067):MS2,NL[FA(18:3)](579.536067):MS2,NL[FA(16:0)-H+H](601.517557):MS2,NL[FA(16:0)](601.517557):MS2,M+H(857.756392):MS2
TG(18:0_16:0_19:0)+NH4	894.85	894.851	894.848	A	C7H11(95.085778):MS2,C7H13(97.101504):MS2,C8H13(109.101625):MS2,C8H15(111.117045):MS2,C9H15(123.11687):MS2,C9H17(125.132253):MS2,C10H17(137.132361):MS2,C11H19(151.147963):MS2,FA(16:0)-OH(239.236406):MS2,FA(18:0)-OH(267.267943):MS2,MG(16:0)-OH(313.274701):MS2,NL[FA(19:0)-H+NH4](579.532367):MS2,NL[FA(18:0)-H+NH4](593.54758):MS2,NL[FA(16:0)-H+NH4](621.580366):MS2,NL[FA(16:0)-H+NH4] [isotope](622.587…
TG(18:0_16:0_24:0)+NH4	964.928	964.928	964.927	A	C7H11(95.085898):MS2,C7H13(97.101435):MS2,C8H13(109.101538):MS2,C8H15(111.117172):MS2,C9H15(123.116978):MS2,C9H17(125.132382):MS2,C10H17(137.132262):MS2,C11H19(151.147925):MS2,FA(16:0)-OH(239.236862):MS2,FA(18:0)-OH(267.267008):MS2,NL[FA(24:0)-H+NH4](579.534109):MS2,NL[FA(18:0)-H+NH4](663.626705):MS2,NL[FA(16:0)-H+NH4](691.656515):MS2
TG(18:0_17:0_18:1)+NH4	892.834	892.835	892.833	A	C7H9(93.070063):MS2,C7H11(95.085912):MS2,C7H13(97.101638):MS2,C8H11(107.08593):MS2,C8H13(109.101717):MS2,C8H15(111.117146):MS2,C9H13(121.101361):MS2,C9H15(123.11699):MS2,C9H17(125.132797):MS2,C10H15(135.116766):MS2,C10H17(137.132537):MS2,C10H19(139.148103):MS2,C11H17(149.132535):MS2,C11H19(151.148653):MS2,FA(18:1)-OH(265.252804):MS2,FA(18:0)-OH(267.268899):MS2,MG(18:0)-OH(341.305229):MS2,NL[FA(18…
TG(18:0_18:0_18:0)+Na	913.82	913.82	913.819	A	C7H11(95.085982):MS2,C7H13(97.101584):MS2,C8H13(109.101592):MS2,C8H15(111.117058):MS2,C9H13(121.10123):MS2,C9H15(123.116994):MS2,C9H17(125.132801):MS2,C11H17(149.132605):MS2,FA(18:0)-OH(267.26905):MS2,NL[FA(18:0)-H+Na](607.566366):MS2,NL[FA(18:0)-H+Na] [isotope](608.568189):MS2,NL[FA(18:0)](629.549672):MS2,NL[FA(18:0)] [isotope](630.555825):MS2,M+Na(913.817704):MS2
TG(18:0_18:0_18:0)+NH4	908.864	908.865	908.864	A	C8H13(109.101534):MS2,C8H15(111.117116):MS2,C9H15(123.116933):MS2,C9H17(125.132616):MS2,C10H17(137.132466):MS2,FA(18:0)-OH(267.268362):MS2,MG(18:0)-OH(341.305217):MS2,NL[FA(18:0)-H+NH4](607.5657):MS2,NL[FA(18:0)-H+NH4] [isotope](608.569316):MS2
TG(18:0_18:0_18:1)+NH4	906.849	906.849	906.848	A	C7H11(95.085999):MS2,C7H13(97.101563):MS2,C8H11(107.085771):MS2,C8H13(109.101555):MS2,C8H15(111.117215):MS2,C9H13(121.101375):MS2,C9H15(123.116852):MS2,C9H17(125.132596):MS2,C10H15(135.116932):MS2,C10H17(137.132444):MS2,C11H17(149.132468):MS2,C11H19(151.147932):MS2,FA(18:1)-OH(265.252707):MS2,FA(18:0)-OH(267.268466):MS2,MG(18:0)-OH(341.304827):MS2,NL[FA(18:0)-H+NH4](605.549833):MS2,NL[FA(18:0)-H+…
TG(18:0_18:0_20:0)+NH4	936.894	936.895	936.895	A	C6H9(81.070243):MS2,C7H11(95.085968):MS2,C8H13(109.101381):MS2,C8H15(111.116905):MS2,C9H15(123.11679):MS2,C9H17(125.132459):MS2,C10H17(137.132882):MS2,FA(18:0)-OH(267.269068):MS2,NL[FA(20:0)-H+NH4](607.567036):MS2,NL[FA(18:0)-H+NH4](635.596587):MS2,NL[FA(18:0)-H+NH4] [isotope](636.605888):MS2
TG(18:0_18:1_18:1)+Na	909.789	909.79	909.788	A	C7H11(95.085595):MS2,C7H13(97.101644):MS2,C8H13(109.101558):MS2,C8H15(111.117265):MS2,C9H13(121.101559):MS2,C9H15(123.116998):MS2,C10H15(135.117348):MS2,C10H17(137.132705):MS2,C11H19(151.148523):MS2,FA(18:0)-OH(267.268402):MS2,NL[FA(18:0)-H+Na](603.534839):MS2,NL[FA(18:1)-H+Na](605.550852):MS2,NL[FA(18:0)](625.515152):MS2,NL[FA(18:1)](627.532753):MS2,M+Na(909.785874):MS2
TG(18:0_18:1_18:1)+NH4	904.833	904.834	904.833	A	C7H9(93.070312):MS2,C7H11(95.085983):MS2,C7H13(97.101557):MS2,C8H11(107.085835):MS2,C8H13(109.101526):MS2,C8H15(111.116897):MS2,C9H13(121.101303):MS2,C9H15(123.117026):MS2,C9H17(125.132639):MS2,C10H15(135.116903):MS2,C10H17(137.132376):MS2,C11H17(149.132504):MS2,C11H19(151.148113):MS2,FA(18:1)-OH(265.252666):MS2,FA(18:0)-OH(267.268401):MS2,MG(18:1)-OH(339.289137):MS2,MG(18:0)-OH(341.304671):MS2,N…
TG(18:0_18:1_18:2)+NH4	902.818	902.819	902.817	A	C7H9(93.07026):MS2,C7H11(95.085982):MS2,C7H13(97.101574):MS2,C8H11(107.085797):MS2,C8H13(109.101512):MS2,C8H15(111.117099):MS2,C9H13(121.101353):MS2,C9H15(123.116954):MS2,C9H17(125.132784):MS2,C10H15(135.116879):MS2,C10H17(137.132618):MS2,C11H15(147.116931):MS2,C11H17(149.132451):MS2,C11H19(151.148191):MS2,C12H17(161.132348):MS2,C13H19(175.148446):MS2,FA(18:2)-OH(263.236885):MS2,FA(18:1)-OH(265.2…
TG(18:0_18:1_20:3)+NH4	928.834	928.834	928.833	A	C7H11(95.085806):MS2,C7H13(97.101638):MS2,C8H11(107.08573):MS2,C8H13(109.101574):MS2,C8H15(111.11651):MS2,C9H13(121.101328):MS2,C9H15(123.116826):MS2,C10H15(135.116929):MS2,C10H17(137.132594):MS2,C11H17(149.132669):MS2,C12H17(161.132992):MS2,FA(18:1)-OH(265.253626):MS2,MG(18:0)-OH(341.30427):MS2,NL[FA(20:3)-H+NH4](605.548364):MS2,NL[FA(18:1)-H+NH4](629.547953):MS2
TG(18:0_18:1_22:1)+NH4	960.895	960.896	960.895	A	C7H9(93.070074):MS2,C7H11(95.085999):MS2,C7H13(97.101555):MS2,C8H11(107.085875):MS2,C8H13(109.101512):MS2,C8H15(111.117048):MS2,C9H13(121.101466):MS2,C9H15(123.117013):MS2,C9H17(125.132572):MS2,C10H15(135.116794):MS2,C10H17(137.132655):MS2,C11H17(149.132604):MS2,C11H19(151.148178):MS2,FA(18:1)-OH(265.252288):MS2,FA(18:0)-OH(267.268099):MS2,FA(22:1)-OH(321.316082):MS2,MG(18:1)-OH(339.289611):MS2,N…
TG(18:0e_12:2_12:3)+NH4	716.618	716.619	716.619	C	C7H9(93.069965):MS2,C7H11(95.085981):MS2,C7H13(97.101544):MS2,C8H11(107.085975):MS2,C8H13(109.101511):MS2,C8H15(111.117009):MS2,C9H13(121.101291):MS2,C9H15(123.116731):MS2,C9H17(125.132662):MS2,C10H15(135.116761):MS2,C10H17(137.132361):MS2,C11H15(147.117171):MS2,C11H17(149.132803):MS2,C11H19(151.147949):MS2,C12H17(161.132311):MS2,FA(12:2)-OH(179.143621):MS2,C18H27(243.211039):MS2,NL[FA(12:2)-FA(1…
TG(18:1_12:0_18:1)+NH4	820.739	820.74	820.739	B	C7H9(93.070171):MS2,C7H11(95.085914):MS2,C7H11 [isotope](96.089654):MS2,C7H13(97.101579):MS2,C7H13 [isotope](98.105192):MS2,C8H11(107.085849):MS2,C8H13(109.101542):MS2,C8H13 [isotope](110.104737):MS2,C8H15(111.117159):MS2,C9H13(121.101411):MS2,C9H13 [isotope](122.105062):MS2,C9H15(123.117004):MS2,C9H15 [isotope](124.120564):MS2,C9H17(125.132385):MS2,C10H15(135.116908):MS2,C10H15 [isotope](136.120…
TG(18:1_17:1_18:1)+NH4	888.801	888.802	888.801	A	C6H7(79.054541):MS2,C7H9(93.070259):MS2,C7H13(97.101622):MS2,C8H11(107.085738):MS2,C8H13(109.101448):MS2,C8H15(111.117078):MS2,C9H13(121.101251):MS2,C9H15(123.11706):MS2,C10H15(135.116713):MS2,C10H17(137.132295):MS2,C11H15(147.116947):MS2,C11H17(149.132432):MS2,C11H19(151.148136):MS2,C12H17(161.132798):MS2,C13H19(175.148078):MS2,FA(17:1)-OH(251.237303):MS2,FA(18:1)-OH(265.25233):MS2,MG(18:1)-OH(3…
TG(18:1_18:1_18:1)+NH4	902.818	902.819	902.817	A	C6H13(85.101588):MS2,C7H11(95.08597):MS2,C7H13(97.101572):MS2,C8H11(107.085809):MS2,C8H13(109.101512):MS2,C8H15(111.117102):MS2,C9H13(121.101479):MS2,C9H15(123.117079):MS2,C9H17(125.132502):MS2,C10H15(135.116837):MS2,C10H17(137.132495):MS2,C11H15(147.116955):MS2,C11H17(149.132659):MS2,C11H19(151.14791):MS2,FA(18:1)-OH(265.252877):MS2,MG(18:1)-OH(339.289238):MS2,NL[FA(18:1)-H+NH4](603.534046):MS2,…
TG(18:1_18:1_18:2)+Na	905.757	905.758	905.757	A	C7H11(95.085938):MS2,C7H13(97.101625):MS2,C8H11(107.08599):MS2,C8H13(109.101516):MS2,C8H15(111.117184):MS2,C9H13(121.101313):MS2,C9H15(123.117438):MS2,C10H15(135.116703):MS2,C10H17(137.132489):MS2,C11H17(149.132896):MS2,NL[FA(18:1)-H+Na](601.519791):MS2,NL[FA(18:2)-H+Na](603.534049):MS2,NL[FA(18:2)-H+Na] [isotope](604.535665):MS2,NL[FA(18:1)](623.501924):MS2,NL[FA(18:1)] [isotope](624.501809):MS2…
TG(18:1_18:1_18:2)+NH4	900.801	900.802	900.801	A	C7H9(93.070308):MS2,C7H11(95.085951):MS2,C7H13(97.101627):MS2,C8H11(107.08575):MS2,C8H13(109.101503):MS2,C8H15(111.117041):MS2,C9H13(121.101402):MS2,C9H15(123.116941):MS2,C9H17(125.132615):MS2,C10H15(135.116909):MS2,C10H17(137.132397):MS2,C11H15(147.116749):MS2,C11H17(149.132454):MS2,C11H19(151.148157):MS2,C12H17(161.132284):MS2,C13H19(175.147966):MS2,FA(18:2)-OH(263.236894):MS2,FA(18:1)-OH(265.2…
TG(18:1_18:2_18:2)+NH4	898.786	898.787	898.786	A	C7H9(93.070244):MS2,C7H11(95.085893):MS2,C7H13(97.10146):MS2,C8H11(107.085794):MS2,C8H13(109.10148):MS2,C8H15(111.116973):MS2,C9H13(121.101378):MS2,C9H15(123.116952):MS2,C9H17(125.132721):MS2,C10H15(135.116776):MS2,C10H17(137.132479):MS2,C11H15(147.116788):MS2,C11H17(149.132191):MS2,C11H19(151.148133):MS2,C12H17(161.132444):MS2,C13H19(175.148307):MS2,C18H27(243.210991):MS2,FA(18:2)-OH(263.237069)…
TG(18:1_22:1_22:1)+Na	1019.9	1019.9	1019.9	A	C9H15(123.117007):MS2,C10H15(135.117354):MS2,NL[FA(22:1)-H+Na](659.597871):MS2,NL[FA(22:1)](681.579981):MS2,NL[FA(18:1)](737.643013):MS2,M+Na(1019.89859):MS2
TG(18:1_22:1_22:1)+NH4	1014.94	1014.94	1014.94	A	C5H11(71.085177):MS2,C6H7(79.054453):MS2,C6H9(81.070094):MS2,C6H11(83.0857):MS2,C6H13(85.10148):MS2,C7H9(93.07011):MS2,C7H11(95.08557):MS2,C7H13(97.10128):MS2,C8H11(107.085573):MS2,C8H13(109.100987):MS2,C8H15(111.116642):MS2,C9H13(121.100805):MS2,C9H15(123.116417):MS2,C9H17(125.132552):MS2,C10H15(135.116287):MS2,C10H17(137.131938):MS2,C11H19(151.147883):MS2,FA(18:1)-OH(265.251794):MS2,FA(22:1)-OH…
TG(18:1e_6:0_19:1)+Na	741.634	741.634	741.637	B	C7H9(93.070241):MS2,C7H11(95.085924):MS2,FA(6:0)-OH(99.080777):MS2,C8H11(107.085807):MS2,C8H13(109.101463):MS2,C8H15(111.117126):MS2,C9H13(121.101245):MS2,C9H15(123.117004):MS2,C9H17(125.132473):MS2,C10H15(135.116779):MS2,C10H17(137.132466):MS2,C11H17(149.13257):MS2,C11H19(151.148134):MS2,FA(19:1)-OH(279.268924):MS2
TG(18:2_18:2_18:2)+NH4	896.771	896.771	896.77	A	C7H9(93.070278):MS2,C7H11(95.085947):MS2,C7H13(97.101558):MS2,C8H11(107.085825):MS2,C8H13(109.101495):MS2,C8H15(111.117123):MS2,C9H13(121.101379):MS2,C9H15(123.117062):MS2,C10H15(135.116744):MS2,C10H17(137.13252):MS2,C11H15(147.116792):MS2,C11H17(149.132556):MS2,C11H19(151.148009):MS2,C12H17(161.132367):MS2,C13H19(175.148083):MS2,C18H27(243.211081):MS2,FA(18:2)-OH(263.237274):MS2,MG(18:2)-OH(337.…
TG(18:2e_12:0_14:0)+Na	755.654	755.654	755.652	B	C7H9(93.070321):MS2,C7H9 [isotope](94.073643):MS2,C7H11(95.085918):MS2,C7H11 [isotope](96.089297):MS2,C7H13(97.101586):MS2,C7H13 [isotope](98.104812):MS2,C8H11(107.085792):MS2,C8H11 [isotope](108.089323):MS2,C8H13(109.101572):MS2,C8H13 [isotope](110.104755):MS2,C8H15(111.117099):MS2,C8H15 [isotope](112.120536):MS2,C9H13(121.101054):MS2,C9H13 [isotope](122.10469):MS2,C9H15(123.116819):MS2,C9H15 [i…
TG(18:3_22:1_22:1)+NH4	1010.91	1010.91	1010.91	A	C7H13(97.101591):MS2,C8H11(107.086025):MS2,C8H15(111.117179):MS2,C9H13(121.101294):MS2,C9H15(123.117144):MS2,C9H17(125.132825):MS2,C10H15(135.116931):MS2,C10H17(137.132787):MS2,C11H15(147.117077):MS2,C11H17(149.132502):MS2,C12H17(161.132976):MS2,C18H27(243.210546):MS2,FA(18:3)-OH(261.221072):MS2,FA(22:1)-OH(321.315031):MS2,MG(18:3)-OH(335.259468):MS2,MG(22:1)-OH(395.351898):MS2,NL[FA(22:1)-H+NH4]…
TG(18:4_12:1_14:1)+(CH3CH2)3NH	854.71	854.71	854.711	C	C7H11(95.085978):MS2,C7H13(97.101552):MS2,C8H11(107.085853):MS2,C8H13(109.101409):MS2,C8H15(111.116993):MS2,C9H13(121.10137):MS2,C9H15(123.116963):MS2,C9H17(125.132791):MS2,C10H15(135.116793):MS2,C10H17(137.132453):MS2,C11H15(147.11713):MS2,C11H17(149.132812):MS2,C11H19(151.148135):MS2,C12H17(161.132599):MS2,C13H19(175.148955):MS2,FA(12:1)-OH(181.158396):MS2,MG(18:4)-OH(333.242733):MS2
TG(18:4_18:3_20:5)+NH4	912.71	912.71	912.708	D	C6H9(81.070185):MS2,C7H9(93.070201):MS2,C7H11(95.08584):MS2,C7H13(97.101456):MS2,C8H11(107.085664):MS2,C8H13(109.101321):MS2,C8H13 [isotope](110.156937):MS2,C8H15(111.116752):MS2,C9H13(121.101191):MS2,C9H15(123.116904):MS2,C10H15(135.116795):MS2,C10H17(137.13241):MS2,C11H15(147.11651):MS2,C11H17(149.132516):MS2,C13H19(175.148122):MS2,FA(18:3)-OH(261.220725):MS2
TG(19:0_19:0_20:2)+NH4	960.891	960.892	960.895	B	C7H9(93.070317):MS2,C7H9 [isotope](94.073973):MS2,C7H13(97.101633):MS2,C7H13 [isotope](98.104985):MS2,C8H11(107.085801):MS2,C8H11 [isotope](108.089372):MS2,C8H13(109.101422):MS2,C8H13 [isotope](110.10499):MS2,C8H15(111.116824):MS2,C9H13(121.101315):MS2,C9H13 [isotope](122.105148):MS2,C10H15(135.11696):MS2,C10H15 [isotope](136.12013):MS2,C10H17(137.132879):MS2,C10H17 [isotope](138.135978):MS2,C11H…
TG(19:1_18:1_18:1)+NH4	916.831	916.832	916.833	A	C6H13(85.101574):MS2,C7H9(93.070338):MS2,C7H11(95.085912):MS2,C7H13(97.101576):MS2,C8H11(107.085744):MS2,C8H13(109.10153):MS2,C8H15(111.117015):MS2,C9H13(121.101216):MS2,C9H15(123.11702):MS2,C10H15(135.117078):MS2,C10H17(137.132084):MS2,C11H15(147.116653):MS2,C11H17(149.131833):MS2,C12H17(161.132255):MS2,C13H19(175.148135):MS2,MG(18:1)-OH(339.289492):MS2,NL[FA(19:1)-H+NH4](603.533849):MS2,NL[FA(1…
TG(20:0_14:0_17:0)+NH4	866.817	866.818	866.817	A	C7H11(95.085572):MS2,C7H13(97.101536):MS2,C8H13(109.1015):MS2,C8H15(111.117248):MS2,C9H13(121.101509):MS2,C9H15(123.116899):MS2,C9H17(125.132621):MS2,C10H17(137.132203):MS2,C11H19(151.148068):MS2,FA(14:0)-OH(211.205637):MS2,NL[FA(20:0)-H+NH4](537.489393):MS2,NL[FA(17:0)-H+NH4](579.533647):MS2,NL[FA(17:0)-H+NH4] [isotope](580.538518):MS2,NL[FA(14:0)-H+NH4](621.584697):MS2
TG(20:0_18:1_22:1)+NH4	988.928	988.929	988.927	A	C7H9(93.070203):MS2,C7H11(95.085919):MS2,C7H13(97.10165):MS2,C8H11(107.085762):MS2,C8H13(109.101566):MS2,C9H13(121.10132):MS2,C9H15(123.11717):MS2,C9H17(125.133029):MS2,C10H15(135.116617):MS2,C10H17(137.132439):MS2,C11H17(149.132888):MS2,C11H19(151.148601):MS2,FA(18:1)-OH(265.252537):MS2,FA(22:1)-OH(321.31474):MS2,MG(18:1)-OH(339.288597):MS2,MG(20:0)-OH(369.337582):MS2,NL[FA(22:1)-H+NH4](633.5805…
TG(20:1_17:1_18:1)+NH4	916.834	916.834	916.833	A	C7H11(95.085952):MS2,C7H13(97.101605):MS2,C8H13(109.101457):MS2,C8H15(111.117325):MS2,C9H13(121.101329):MS2,C9H15(123.116776):MS2,C10H15(135.11679):MS2,C10H17(137.132856):MS2,C11H15(147.11729):MS2,C11H17(149.132959):MS2,C11H19(151.148254):MS2,C12H17(161.132828):MS2,C13H19(175.148507):MS2,FA(20:1)-OH(293.282494):MS2,MG(17:1)-OH(325.272291):MS2,MG(18:1)-OH(339.288269):MS2,NL[FA(20:1)-H+NH4](589.519…
TG(20:1_18:1_18:1)+NH4	930.85	930.85	930.848	A	C6H13(85.101599):MS2,C7H9(93.070265):MS2,C7H11(95.085958):MS2,C7H13(97.101543):MS2,C8H11(107.085695):MS2,C8H13(109.101506):MS2,C8H15(111.117204):MS2,C9H13(121.101386):MS2,C9H15(123.116932):MS2,C9H17(125.132506):MS2,C10H15(135.116823):MS2,C10H17(137.132587):MS2,C11H17(149.132603):MS2,C11H19(151.148165):MS2,FA(18:1)-OH(265.252522):MS2,FA(20:1)-OH(293.283599):MS2,MG(18:1)-OH(339.290001):MS2,NL[FA(20…
TG(20:1_18:1_18:2)+NH4	928.834	928.834	928.833	A	C7H9(93.070232):MS2,C7H11(95.085885):MS2,C7H13(97.101579):MS2,C8H11(107.085797):MS2,C8H13(109.101399):MS2,C8H15(111.116997):MS2,C9H13(121.101383):MS2,C9H15(123.116915):MS2,C10H15(135.116856):MS2,C10H17(137.132285):MS2,C11H15(147.116684):MS2,C11H17(149.132415):MS2,C11H19(151.148112):MS2,C12H17(161.132492):MS2,C13H19(175.147483):MS2,FA(18:2)-OH(263.236527):MS2,FA(18:1)-OH(265.252945):MS2,FA(20:1)-O…
TG(20:1_18:1_22:1)+NH4	986.911	986.911	986.911	A	C6H11(83.085857):MS2,C7H11(95.085895):MS2,C7H13(97.101572):MS2,C8H11(107.085621):MS2,C8H13(109.101237):MS2,C8H15(111.117149):MS2,C9H13(121.101321):MS2,C9H15(123.116887):MS2,C9H17(125.132457):MS2,C10H15(135.116857):MS2,C10H17(137.132669):MS2,C11H17(149.132565):MS2,C11H19(151.148222):MS2,FA(18:1)-OH(265.252651):MS2,FA(20:1)-OH(293.283536):MS2,FA(22:1)-OH(321.315147):MS2,MG(20:1)-OH(367.318925):MS2,…
TG(20:1_18:2_22:1)+NH4	984.897	984.897	984.895	A	C6H13(85.101539):MS2,C7H9(93.070076):MS2,C7H11(95.085924):MS2,C7H13(97.101554):MS2,C8H11(107.085691):MS2,C8H13(109.101451):MS2,C8H15(111.117115):MS2,C9H13(121.101479):MS2,C9H15(123.117119):MS2,C10H15(135.116975):MS2,C10H17(137.132521):MS2,C11H17(149.132556):MS2,C11H19(151.147945):MS2,C12H17(161.132318):MS2,C13H19(175.147341):MS2,FA(18:2)-OH(263.237025):MS2,FA(20:1)-OH(293.283972):MS2,FA(22:1)-OH(…
TG(20:4_11:1_12:1)+(CH3CH2)3NH	840.694	840.695	840.695	B	C7H9(93.07019):MS2,C7H11(95.085959):MS2,C7H13(97.101512):MS2,C8H11(107.086056):MS2,C8H13(109.101415):MS2,C8H15(111.116718):MS2,C9H13(121.101317):MS2,C9H15(123.116995):MS2,C9H17(125.132643):MS2,C10H15(135.116756):MS2,C10H17(137.132441):MS2,C10H19(139.148397):MS2,C11H15(147.116713):MS2,C11H17(149.132472):MS2,C11H19(151.147833):MS2,C12H17(161.13267):MS2,FA(11:1)-OH(167.14261):MS2,FA(12:1)-OH(181.158…
TG(20:5_20:5_20:5)+NH4	962.724	962.725	962.723	A	C6H7(79.054594):MS2,C6H11(83.085933):MS2,C7H9(93.070109):MS2,C7H11(95.085871):MS2,C7H13(97.101408):MS2,C8H13(109.101437):MS2,C8H15(111.117131):MS2,C9H13(121.10123):MS2,C9H15(123.11676):MS2,C9H17(125.13271):MS2,C10H15(135.116781):MS2,C10H17(137.13233):MS2,C11H15(147.11666):MS2,C11H17(149.132509):MS2,C11H17 [isotope](150.136266):MS2,C12H17(161.132364):MS2,C13H19(175.148125):MS2,MG(20:5)-OH(359.2578…
TG(22:0_10:4_24:0)+NH4	928.829	928.83	928.833	D	C7H11(95.085811):MS2,C7H13(97.101455):MS2,C8H11(107.085818):MS2,C8H13(109.101616):MS2,C8H15(111.117051):MS2,C9H13(121.101374):MS2,C9H15(123.117284):MS2,C10H15(135.116928):MS2,C10H17(137.132384):MS2,FA(10:4)-OH(147.080086):MS2,C11H15(147.116856):MS2,C11H17(149.132513):MS2,C12H17(161.13245):MS2,C13H19(175.148087):MS2
TG(22:1_18:2_22:1)+NH4	1012.93	1012.93	1012.93	A	C7H9(93.070259):MS2,C7H11(95.085898):MS2,C7H13(97.101517):MS2,C8H11(107.085629):MS2,C8H13(109.101458):MS2,C8H15(111.117122):MS2,C9H13(121.101219):MS2,C9H15(123.116933):MS2,C9H17(125.132203):MS2,C10H15(135.116921):MS2,C10H17(137.132462):MS2,C11H15(147.116625):MS2,C11H17(149.132585):MS2,C11H19(151.147635):MS2,C12H17(161.132491):MS2,C13H19(175.147748):MS2,FA(18:2)-OH(263.236457):MS2,FA(22:1)-OH(321.…
TG(22:4_13:0_23:0)+NH4	956.862	956.862	956.864	D	NL[FA(22:4)-FA(23:0)](270.242406):MS2
TG(22:5_17:1_17:1)+NH4	922.786	922.787	922.786	B	C7H9(93.070214):MS2,C7H9 [isotope](94.073681):MS2,C7H11(95.085916):MS2,C7H11 [isotope](96.089254):MS2,C7H13(97.101523):MS2,C8H11(107.085796):MS2,C8H11 [isotope](108.089174):MS2,C8H13(109.101424):MS2,C8H13 [isotope](110.104709):MS2,C8H15(111.11707):MS2,C8H15 [isotope](112.120012):MS2,C9H13(121.101411):MS2,C9H13 [isotope](122.104655):MS2,C9H15(123.116423):MS2,C9H15 [isotope](124.120148):MS2,C9H17(1…
TG(25:0_14:0_16:0)+NH4	922.881	922.881	922.88	A	C7H11(95.085942):MS2,C7H13(97.101618):MS2,C8H13(109.101449):MS2,C8H15(111.117092):MS2,C9H15(123.117124):MS2,C9H17(125.132565):MS2,C10H17(137.132824):MS2,C11H19(151.147907):MS2,FA(14:0)-OH(211.206115):MS2,FA(16:0)-OH(239.236712):MS2,NL[FA(25:0)-H+NH4](523.472067):MS2,NL[FA(16:0)-H+NH4](649.611315):MS2,NL[FA(16:0)-H+NH4] [isotope](650.619055):MS2,NL[FA(14:0)-H+NH4](677.642437):MS2
TG(25:0_14:0_16:1)+NH4	920.866	920.866	920.864	A	C7H11(95.085884):MS2,C7H13(97.101488):MS2,C8H11(107.085911):MS2,C8H13(109.101476):MS2,C8H15(111.117147):MS2,C9H13(121.101431):MS2,C9H15(123.116906):MS2,C9H17(125.132841):MS2,C10H15(135.116915):MS2,C10H17(137.132136):MS2,C11H17(149.132717):MS2,C11H19(151.147882):MS2,FA(14:0)-OH(211.205851):MS2,FA(16:1)-OH(237.221365):MS2,MG(14:0)-OH(285.242521):MS2,MG(25:0)-OH(439.415129):MS2,NL[FA(25:0)-H+NH4](52…
TG(25:0_15:0_16:0)+NH4	936.895	936.896	936.895	A	C7H13(97.101639):MS2,C8H13(109.101463):MS2,C8H15(111.117024):MS2,C9H13(121.101483):MS2,C9H15(123.117306):MS2,C9H17(125.132559):MS2,C10H17(137.132685):MS2,C11H19(151.148061):MS2,FA(16:0)-OH(239.236863):MS2,NL[FA(25:0)-H+NH4](537.48724):MS2,NL[FA(16:0)-H+NH4](663.626829):MS2,NL[FA(16:0)-H+NH4] [isotope](664.632202):MS2,NL[FA(15:0)-H+NH4](677.641355):MS2
TG(25:0_16:0_16:0)+NH4	950.912	950.913	950.911	A	C6H13(85.101589):MS2,C7H11(95.08591):MS2,C7H13(97.101419):MS2,C8H13(109.101522):MS2,C8H15(111.117111):MS2,C9H15(123.11689):MS2,C9H17(125.132259):MS2,C10H17(137.132387):MS2,C11H19(151.147891):MS2,FA(16:0)-OH(239.237014):MS2,MG(16:0)-OH(313.273252):MS2,NL[FA(25:0)-H+NH4](551.50242):MS2,NL[FA(16:0)-H+NH4](677.641328):MS2
TG(25:0_16:0_16:1)+NH4	948.896	948.897	948.895	A	C6H13(85.101595):MS2,C7H9(93.070247):MS2,C7H11(95.085896):MS2,C7H13(97.101468):MS2,C8H11(107.085825):MS2,C8H13(109.101381):MS2,C8H15(111.117043):MS2,C9H13(121.10129):MS2,C9H15(123.116953):MS2,C9H17(125.132603):MS2,C10H15(135.117036):MS2,C10H17(137.132522):MS2,C11H15(147.11675):MS2,C11H17(149.132327):MS2,C11H19(151.147937):MS2,FA(16:1)-OH(237.220954):MS2,FA(16:0)-OH(239.237228):MS2,MG(16:0)-OH(313…
TG(25:0_16:0_18:1)+NH4	976.927	976.927	976.927	A	C7H11(95.085966):MS2,C7H13(97.101545):MS2,C8H13(109.101544):MS2,C8H15(111.117204):MS2,C9H13(121.101175):MS2,C9H15(123.116808):MS2,C10H15(135.116923):MS2,C10H17(137.132254):MS2,C11H19(151.147971):MS2,FA(16:0)-OH(239.23698):MS2,FA(18:1)-OH(265.252991):MS2,MG(16:0)-OH(313.275227):MS2,NL[FA(25:0)-H+NH4](577.519317):MS2,NL[FA(18:1)-H+NH4](677.641312):MS2,NL[FA(16:0)-H+NH4](703.657886):MS2
TG(25:0_16:1_16:1)+NH4	946.881	946.881	946.88	A	C7H9(93.070111):MS2,C7H11(95.085983):MS2,C7H13(97.101627):MS2,C8H11(107.086024):MS2,C8H13(109.101558):MS2,C8H15(111.117055):MS2,C9H13(121.101455):MS2,C9H15(123.117082):MS2,C9H17(125.132544):MS2,C10H15(135.116949):MS2,C10H17(137.132532):MS2,C11H17(149.133019):MS2,C11H19(151.148435):MS2,FA(16:1)-OH(237.221359):MS2,MG(16:1)-OH(311.25791):MS2,MG(25:0)-OH(439.414509):MS2,NL[FA(25:0)-H+NH4](547.472233)…
TG(25:0_16:1_18:1)+NH4	974.912	974.912	974.911	A	C7H11(95.085944):MS2,C8H11(107.085659):MS2,C8H13(109.101392):MS2,C8H15(111.117098):MS2,C9H13(121.101349):MS2,C9H15(123.116713):MS2,C10H15(135.117042):MS2,C10H17(137.132632):MS2,C11H17(149.132807):MS2,C11H19(151.148246):MS2,FA(16:1)-OH(237.221184):MS2,FA(18:1)-OH(265.252996):MS2,MG(18:1)-OH(339.290615):MS2,MG(25:0)-OH(439.413543):MS2,NL[FA(25:0)-H+NH4](575.504665):MS2,NL[FA(18:1)-H+NH4](675.626629…
TG(26:0_15:0_17:0)+NH4	964.928	964.928	964.927	A	C7H11(95.085888):MS2,C7H13(97.101649):MS2,C8H13(109.101508):MS2,C8H15(111.117301):MS2,C9H15(123.117061):MS2,C9H17(125.132949):MS2,C10H17(137.132337):MS2,NL[FA(26:0)-H+NH4](551.504948):MS2,NL[FA(17:0)-H+NH4](677.642461):MS2,NL[FA(15:0)-H+NH4](705.677261):MS2
TG(26:0_16:0_16:1)+NH4	962.912	962.913	962.911	A	C7H9(93.070296):MS2,C7H11(95.085938):MS2,C7H13(97.101548):MS2,C8H13(109.101511):MS2,C8H15(111.117164):MS2,C9H13(121.101171):MS2,C9H15(123.117038):MS2,C9H17(125.132508):MS2,C10H15(135.117074):MS2,C10H17(137.132551):MS2,C10H19(139.148328):MS2,C11H17(149.132792):MS2,C11H19(151.147811):MS2,FA(16:1)-OH(237.220664):MS2,FA(16:0)-OH(239.236698):MS2,MG(16:0)-OH(313.273156):MS2,MG(26:0)-OH(453.42797):MS2,N…
TG(26:0_16:0_18:0)+NH4	992.959	992.96	992.958	A	C7H11(95.085936):MS2,C7H13(97.101339):MS2,C8H13(109.101441):MS2,C8H15(111.117301):MS2,C9H15(123.117094):MS2,C11H19(151.147869):MS2,FA(16:0)-OH(239.236339):MS2,NL[FA(26:0)-H+NH4](579.536503):MS2,NL[FA(18:0)-H+NH4](691.657433):MS2,NL[FA(16:0)-H+NH4](719.688052):MS2
TG(26:0_16:0_18:1)+NH4	990.944	990.944	990.942	A	C7H11(95.085968):MS2,C7H13(97.101655):MS2,C8H13(109.101481):MS2,C8H15(111.116955):MS2,C9H13(121.10138):MS2,C9H15(123.117082):MS2,C10H17(137.132149):MS2,C11H19(151.148347):MS2,FA(16:0)-OH(239.23609):MS2,FA(18:1)-OH(265.252506):MS2,MG(16:0)-OH(313.272804):MS2,NL[FA(26:0)-H+NH4](577.51852):MS2,NL[FA(18:1)-H+NH4](691.657965):MS2,NL[FA(16:0)-H+NH4](717.67405):MS2
TG(27:0_16:0_16:0)+NH4	978.942	978.943	978.942	A	C7H11(95.085945):MS2,C8H13(109.101343):MS2,C8H15(111.117055):MS2,C9H15(123.117141):MS2,C9H17(125.132546):MS2,C10H17(137.132385):MS2,C11H19(151.147478):MS2,FA(16:0)-OH(239.236666):MS2,NL[FA(27:0)-H+NH4](551.502336):MS2,NL[FA(16:0)-H+NH4](705.673444):MS2
TG(27:0_16:1_18:1)+NH4	1002.94	1002.94	1002.94	A	C7H11(95.086001):MS2,C8H13(109.101578):MS2,C8H15(111.116738):MS2,C9H13(121.101528):MS2,C9H15(123.11694):MS2,C9H17(125.132835):MS2,C10H15(135.117096):MS2,C10H17(137.132893):MS2,FA(16:1)-OH(237.220708):MS2,FA(18:1)-OH(265.253154):MS2,MG(27:0)-OH(467.444139):MS2,NL[FA(27:0)-H+NH4](575.505227):MS2,NL[FA(18:1)-H+NH4](703.658379):MS2,NL[FA(16:1)-H+NH4](731.692956):MS2
TG(28:1_10:4_23:0)+NH4	996.891	996.892	996.895	D	C7H9(93.070231):MS2,C7H11(95.085947):MS2,C7H13(97.101601):MS2,C8H11(107.08574):MS2,C8H13(109.101499):MS2,C9H13(121.101249):MS2,C9H15(123.116924):MS2,C10H15(135.116843):MS2,C10H17(137.132234):MS2,FA(10:4)-OH(147.080821):MS2,C11H15(147.116634):MS2,C11H17(149.132443):MS2,C11H19(151.147865):MS2,C12H17(161.13247):MS2,C13H19(175.148359):MS2
TG(4:0_11:2_13:0)+NH4	540.426	540.427	540.426	B	C7H11(95.085963):MS2,C7H11 [isotope](96.089199):MS2,C7H13(97.101512):MS2,C7H13 [isotope](98.105164):MS2,C8H13(109.10164):MS2,C9H15(123.117118):MS2,C9H17(125.1325):MS2,C10H17(137.132718):MS2,C11H15(147.116697):MS2,C11H19(151.14779):MS2,FA(11:2)-OH(165.127358):MS2,NL[FA(4:0)-FA(11:2)](270.242684):MS2,NL[FA(11:2)-H+NH4](341.26844):MS2
TG(4:0_12:0_15:0)+NH4	586.506	586.506	586.504	B	C6H13(85.101495):MS2,C7H11(95.085922):MS2,C8H13(109.101565):MS2,C8H15(111.117099):MS2,C9H13(121.101366):MS2,C9H15(123.116655):MS2,C9H17(125.132995):MS2,C12H17(161.133081):MS2,MG(15:0)-OH(299.258333):MS2,NL[FA(15:0)-H+NH4](327.252919):MS2,M-OH(551.466212):MS2
TG(4:0_14:0_18:1)+NH4	654.567	654.568	654.567	A	C7H11(95.085986):MS2,C7H13(97.101541):MS2,C8H13(109.101408):MS2,C8H15(111.117167):MS2,C9H13(121.101275):MS2,C9H15(123.116865):MS2,C9H17(125.132252):MS2,C10H15(135.116959):MS2,C10H17(137.132925):MS2,MG(4:0)-OH(145.085326):MS2,C11H17(149.132557):MS2,C11H19(151.148078):MS2,FA(14:0)-OH(211.205591):MS2,FA(18:1)-OH(265.252618):MS2,NL[FA(18:1)-H+NH4](355.284128):MS2,NL[FA(18:1)-H+NH4] [isotope](356.2889…
TG(6:0_10:0_11:4)+(CH3CH2)3NH	620.475	620.476	620.476	D	C7H11(95.085859):MS2,C7H13(97.101601):MS2,FA(6:0)-OH(99.080778):MS2,C8H11(107.085775):MS2,C8H13(109.101493):MS2,C8H15(111.116886):MS2,C9H13(121.101508):MS2,C9H15(123.116985):MS2,C9H17(125.132805):MS2,C10H15(135.116867):MS2,C10H17(137.132492):MS2,C11H15(147.116771):MS2,C11H17(149.132567):MS2,C11H19(151.14834):MS2,C12H17(161.132468):MS2,C13H19(175.148275):MS2
TG(6:0_14:0_18:1)+NH4	682.599	682.6	682.598	A	C7H9(93.070239):MS2,C7H11(95.085976):MS2,FA(6:0)-OH(99.080851):MS2,C8H11(107.08593):MS2,C8H13(109.101498):MS2,C8H15(111.117181):MS2,C9H13(121.101219):MS2,C9H15(123.116915):MS2,C9H17(125.132674):MS2,C10H15(135.116797):MS2,C10H17(137.132994):MS2,C11H17(149.132839):MS2,C11H19(151.148869):MS2,FA(14:0)-OH(211.20563):MS2,FA(18:1)-OH(265.252781):MS2,FA(18:1)-OH [isotope](266.258137):MS2,NL[FA(18:1)-H+NH…
TG(8:0_10:0_10:0)+NH4	544.458	544.458	544.457	A	C5H7(67.054165):MS2,C5H11(71.085232):MS2,C6H9(81.070185):MS2,C6H13(85.101394):MS2,C7H11(95.085617):MS2,C8H13(109.101224):MS2,FA(8:0)-OH(127.111414):MS2,C10H17(137.132062):MS2,FA(10:0)-OH(155.142503):MS2,NL[FA(10:0)-H+NH4](355.283781):MS2,NL[FA(8:0)-H+NH4](383.314847):MS2
TG(8:0_8:0_10:0)+NH4	516.426	516.426	516.426	A	C6H13(85.101271):MS2,C7H11(95.085906):MS2,C8H13(109.101392):MS2,FA(8:0)-OH(127.111756):MS2,C10H17(137.132324):MS2,FA(10:0)-OH(155.142942):MS2,NL[FA(10:0)-H+NH4](327.252613):MS2,NL[FA(8:0)-H+NH4](355.283619):MS2,NL[FA(8:0)-H+NH4] [isotope](356.287499):MS2
TG(8:0_8:0_8:0)+NH4	488.395	488.395	488.395	A	C8H13(109.10156):MS2,FA(8:0)-OH(127.111758):MS2,NL[FA(8:0)-H+NH4](327.252592):MS2,NL[FA(8:0)-H+NH4] [isotope](328.256208):MS2

## Sheet: Legionella neg
Table S2. All lipid identifications showing accurate mass measurements at the MS and MS/MS level (identified lipid ions and corresponding productions in the negative ionization mode).
LipidIon	ObsMz	ObsMass	CalcMz	Grade	ProductIon
Cer(d14:2_14:0+O)-H	466.39	466.39	466.39	D	M-H-H2-H2CO(434.364481):MS2
Cer(d15:2_24:5)+HCOO	640.497	640.497	640.495	C	FAmide(24:5)-H(372.290797):MS2
Cer(d17:0_25:0+O)+HCOO	712.649	712.648	712.646	C	NL[d17:0,H2O](422.400454):MS2,M-H(666.638679):MS2
Cer(d18:0_24:0)+HCOO	696.653	696.652	696.651	C	Frag[d18:0]-H(239.238275):MS2,NL[d18:0,H2O](392.389479):MS2,M-H(650.645996):MS2
Cer(d18:0_24:1)+HCOO	694.637	694.636	694.635	C	NL[d18:0,H2O](390.374649):MS2,M-H(648.631818):MS2
Cer(d18:2_14:0+O)-H	522.453	522.452	522.453	D	M-H-H2-H2CO(490.426622):MS2
Cer(t17:1_25:0+O)+HCOO	726.627	726.627	726.625	C	NL[t17:1,H2](438.395291):MS2,M-H3O(662.608118):MS2,M-H(680.619135):MS2
Cer(t18:1_24:0+O)-H	680.619	680.619	680.62	C	NL[t18:1,H2O](408.384325):MS2,NL[t18:1,H2](424.379953):MS2,NL[t18:1](426.396824):MS2,M-H-H2O-H2CO(632.595889):MS2,M-H3O(662.608654):MS2,M-H(680.62079):MS2
Cer(t18:1_26:0+O)+HCOO	754.659	754.658	754.657	D	M-H3O(690.642153):MS2,M-H(708.651823):MS2
CL(14:0_16:0_20:4_20:4)-2H	709.466	1418.93	709.463	D	GP-H(171.005729):MS2,FA(14:0)-H(227.20159):MS2,FA(14:0)-H [isotope](228.168336):MS2,FA(16:0)-H(255.233268):MS2
CL(14:0_16:1_20:3_20:4)-2H	709.466	1418.93	709.463	D	GP-H(171.0057):MS2,FA(14:0)-H(227.201525):MS2,LPA(16:1)-H(407.22078):MS2
CL(15:0_15:1_16:0_16:1)-2H	659.449	1318.9	659.448	D	FA(15:1)-H(239.201221):MS2,FA(15:0)-H(241.216747):MS2,FA(16:1)-H(253.217038):MS2,FA(16:1)-H [isotope](254.219921):MS2,FA(16:0)-H(255.232857):MS2,LPA(15:1)-H3O(375.192724):MS2,LPA(15:0)-H3O(377.210244):MS2,LPA(16:1)-H(389.209231):MS2,LPA(16:1)-H3O(389.209231):MS2,LPA(16:0)-H3O(391.224039):MS2
CL(15:0_16:0_16:1_16:1)-2H	666.457	1332.91	666.455	D	FA(15:0)-H(241.216977):MS2,FA(15:0)-H [isotope](242.220328):MS2,FA(16:1)-H(253.216993):MS2,FA(16:1)-H [isotope](254.220755):MS2,FA(16:0)-H(255.232815):MS2,FA(16:0)-H [isotope](256.23631):MS2,LPA(15:0)-H3O(377.208823):MS2,LPA(16:1)-H(389.209818):MS2,LPA(16:1)-H3O(389.209818):MS2,LPA(16:0)-H3O(391.2266):MS2
CL(15:0_16:1_16:1_16:1)-2H	665.449	1330.9	665.448	D	FA(15:0)-H(241.217192):MS2,FA(16:1)-H(253.217163):MS2,FA(16:1)-H [isotope](254.219622):MS2,LPA(16:1)-H(389.209998):MS2,LPA(16:1)-H3O(389.209998):MS2
CL(17:0_14:1_15:1_18:0)-2H	673.464	1346.93	673.463	D	FA(14:1)-H(225.185262):MS2,FA(14:1)-H [isotope](226.188415):MS2,FA(15:1)-H(239.202077):MS2
CL(17:1_15:0_18:0_24:1)-2H	743.541	1487.08	743.541	D	FA(17:1)-H(267.232695):MS2,FA(17:1)-H [isotope](268.236169):MS2
CL(17:1_16:0_24:1_24:1)-2H	791.585	1583.17	791.588	D	FA(16:0)-H(255.232846):MS2,FA(17:1)-H(267.232972):MS2,FA(17:1)-H [isotope](268.236684):MS2
CL(20:5_15:0_15:0_20:4)-2H	708.458	1416.92	708.455	D	FA(15:0)-H(241.217122):MS2,FA(15:0)-H [isotope](242.220221):MS2
CL(20:5_16:0_16:1_22:6)-2H	733.466	1466.93	733.463	D	GP-H3O(152.995231):MS2,GP-H-2H2O(152.995231):MS2,FA(16:1)-H(253.217297):MS2,FA(16:0)-H(255.232417):MS2
CL(22:6_15:0_15:0_20:4)-2H	721.466	1442.93	721.463	D	FA(15:0)-H(241.217099):MS2
CL(22:6_16:0_16:1_20:3)-2H	735.482	1470.96	735.479	D	GP-H(171.00565):MS2,FA(16:1)-H(253.21738):MS2,FA(16:0)-H(255.23312):MS2
CL(24:2_12:0_14:0_22:6)-2H	723.478	1446.95	723.479	D	FA(12:0)-H(199.169555):MS2,FA(12:0)-H [isotope](200.173779):MS2,FA(14:0)-H(227.201054):MS2,FA(14:0)-H [isotope](228.204156):MS2
dMePE(12:0_13:0)-H	620.43	620.429	620.43	B	FA(12:0)-H(199.169491):MS2,FA(13:0)-H(213.185201):MS2,NL[FA(13:0]+H2O(424.245933):MS2,NL[FA(12:0]+H2O(438.26058):MS2,M-H(620.42806):MS2
dMePE(12:0_14:1)-H	632.431	632.431	632.43	B	FA(12:0)-H(199.169665):MS2,FA(14:1)-H(225.185495):MS2,NL[FA(12:0]+H2O(450.262635):MS2,M-H(632.429361):MS2
dMePE(14:0_12:1)-H	632.431	632.43	632.43	B	FA(12:1)-H(197.154104):MS2,FA(14:0)-H(227.201683):MS2,NL[FA(14:0]+H2O(422.232826):MS2,NL[FA(12:1]+H2O(452.278025):MS2,M-H(632.430565):MS2
dMePE(14:0_14:0)-H	662.478	662.477	662.477	B	FA(14:0)-H(227.201072):MS2,NL[FA(14:0](434.265894):MS2,NL[FA(14:0]+H2O(452.278366):MS2,M-H(662.477397):MS2
dMePE(15:0_13:0)-H	662.478	662.477	662.477	B	FA(13:0)-H(213.186737):MS2,FA(15:0)-H(241.217197):MS2
dMePE(15:0_15:0)-H	690.51	690.509	690.508	B	dMeGPE-H3O(224.068999):MS2,FA(15:0)-H(241.217065):MS2,M-H(690.50897):MS2
dMePE(15:0_16:0)-H	704.525	704.524	704.524	B	FA(15:0)-H(241.217057):MS2,FA(16:0)-H(255.23285):MS2,NL[FA(16:0]+H2O(466.293486):MS2,NL[FA(15:0]+H2O(480.30959):MS2,M-H(704.524635):MS2
dMePE(15:0_16:1)-H	702.507	702.507	702.508	B	dMeGPE-H3O(224.068512):MS2,FA(15:0)-H(241.217311):MS2,FA(16:1)-H(253.21716):MS2,M-H(702.507762):MS2
dMePE(16:0_14:1)-H	688.492	688.491	688.492	B	FA(14:1)-H(225.185594):MS2,FA(16:0)-H(255.232807):MS2,NL[FA(14:1]+H2O(480.310944):MS2,M-H(688.491831):MS2
dMePE(16:0_16:1)-H	716.523	716.522	716.524	B	dMeGPE-H3O(224.068543):MS2,FA(16:1)-H(253.2173):MS2,FA(16:0)-H(255.233234):MS2,NL[FA(16:1]+H2O(480.309614):MS2,M-H(716.52281):MS2
dMePE(16:1_18:1)-H	742.539	742.538	742.539	B	FA(16:1)-H(253.217318):MS2,FA(18:1)-H(281.248709):MS2,M-H(742.53598):MS2
dMePE(17:1_16:0)-H	730.54	730.54	730.539	B	dMeGPE-H3O(224.06852):MS2,FA(16:0)-H(255.232308):MS2,FA(17:1)-H(267.233055):MS2,NL[FA(17:1]+H2O(480.308965):MS2,M-H(730.539714):MS2
dMePE(17:1_16:1)-H	728.524	728.523	728.524	B	FA(16:1)-H(253.217064):MS2,FA(17:1)-H(267.233282):MS2,M-H(728.523994):MS2
dMePE(17:1_17:0)-H	744.554	744.553	744.555	B	dMeGPE-H3O(224.068704):MS2,FA(17:1)-H(267.233097):MS2,FA(17:0)-H(269.248846):MS2,NL[FA(17:1]+H2O(494.324731):MS2,M-H(744.552937):MS2
Hex1Cer(d16:1_17:1)+HCOO	728.532	728.532	728.532	D	FA(17:1)-H(267.233135):MS2
Hex1Cer(d18:0_16:0)-H	700.575	700.575	700.573	D	FA(16:0)-H(255.233057):MS2
Hex1Cer(d20:0_18:0)-H	756.639	756.638	756.636	D	FA(18:0)-H(283.264941):MS2
PC(10:1e_15:0)+CH3COO	678.472	678.471	678.472	C	FA(15:0)-H(241.217006):MS2,FA(15:0)-H [isotope](242.22096):MS2,M+CH3COO(678.469843):MS2
PC(12:1e_15:0)+HCOO	692.489	692.488	692.487	C	FA(15:0)-H(241.217273):MS2,NL[FA(15:0]+H2O(468.272906):MS2,M+HCOO(692.487746):MS2
PC(15:0_12:0)+HCOO	708.483	708.482	708.482	A	FA(12:0)-H(199.169627):MS2,M-FA1-FA2+H2O-CH3(224.068303):MS2,FA(15:0)-H(241.216898):MS2,M-CH3(648.461456):MS2
PC(15:0_13:0)+HCOO	722.498	722.497	722.498	A	FA(13:0)-H(213.185599):MS2,M-FA1-FA2+H2O-CH3(224.068822):MS2,FA(15:0)-H(241.217045):MS2,LPC(15:0)-CH3(466.293653):MS2,M-CH3(662.477137):MS2
PC(15:0_14:0)+HCOO	736.514	736.513	736.513	A	(P-Cho)-CH3-H(168.04247):MS2,FA(14:0)-H(227.20107):MS2,FA(15:0)-H(241.217209):MS2,LPC(15:0)-CH3(466.292497):MS2,M-CH3(676.492549):MS2
PC(15:0_14:0)-CH3	676.492	676.492	676.492	B	FA(14:0)-H(227.201068):MS2,FA(15:0)-H(241.217328):MS2,NL[FA(15:0)](434.269612):MS2,NL[FA(14:0)](448.28375):MS2,NL[FA(15:0)]+H2O(452.278891):MS2
PC(15:0_14:1)+HCOO	734.499	734.498	734.498	A	(P-Cho)-CH3-H(168.043026):MS2,FA(14:1)-H(225.185666):MS2,FA(15:0)-H(241.216934):MS2,M-CH3(674.476888):MS2
PC(15:0_15:0)+HCOO	750.529	750.529	750.529	A	M-FA1-FA2+H2O-CH3(224.068297):MS2,FA(15:0)-H(241.217151):MS2,LPC(15:0)-CH3(466.292168):MS2,M-CH3(690.507166):MS2
PC(15:0_16:0)+HCOO	764.545	764.544	764.545	A	M-FA1-FA2+H2O-CH3(224.06872):MS2,FA(15:0)-H(241.216993):MS2,FA(16:0)-H(255.232259):MS2,LPC(16:0)-CH3(480.309122):MS2,M-CH3(704.524794):MS2
PC(15:0_16:0)-CH3	704.527	704.526	704.524	B	FA(15:0)-H(241.216978):MS2,FA(16:0)-H(255.23275):MS2,NL[FA(15:0)]+H2O(480.311312):MS2,M-CH3(704.525346):MS2
PC(15:0_16:1)+HCOO	762.53	762.529	762.529	A	FA(15:0)-H(241.21713):MS2,FA(16:1)-H(253.217178):MS2,LPC(15:0)-CH3(466.293968):MS2,LPC(16:1)-CH3(478.293371):MS2,M-CH3(702.507678):MS2
PC(15:0_17:0)+HCOO	778.561	778.561	778.56	A	FA(15:0)-H(241.217043):MS2,FA(17:0)-H(269.248587):MS2,LPC(17:0)-CH3(494.324775):MS2,M-CH3(718.539577):MS2
PC(15:0_18:1)+HCOO	790.557	790.556	790.56	A	FA(15:0)-H(241.216845):MS2,FA(18:1)-H(281.248548):MS2,M-CH3(730.537123):MS2
PC(15:0_18:3)+HCOO	786.529	786.528	786.529	C	FA(15:0)-H(241.21731):MS2
PC(15:0_19:0)+HCOO	806.593	806.592	806.592	A	M-FA1-FA2+H2O-CH3(224.069576):MS2,FA(15:0)-H(241.217125):MS2,FA(19:0)-H(297.279581):MS2,M-CH3(746.571459):MS2
PC(15:0_20:1)+HCOO	818.591	818.59	818.592	A	FA(15:0)-H(241.216877):MS2,FA(20:1)-H(309.281094):MS2,M-CH3(758.569129):MS2
PC(15:0_21:0)+HCOO	834.626	834.626	834.623	A	(P-Cho)-CH3-H(168.042402):MS2,FA(15:0)-H(241.217174):MS2,FA(21:0)-H(325.311825):MS2,M-CH3(774.601497):MS2
PC(16:0_12:1)+HCOO	720.48	720.48	720.482	A	FA(12:1)-H(197.153831):MS2,FA(16:0)-H(255.233931):MS2,M-CH3(660.458742):MS2
PC(16:0_14:0)+HCOO	750.529	750.529	750.529	A	M-FA1-FA2+H2O-CH3(224.069827):MS2,FA(14:0)-H(227.201078):MS2,FA(16:0)-H(255.233237):MS2,LPC(16:0)-CH3(480.309111):MS2,M-CH3(690.508552):MS2
PC(16:0_14:1)+HCOO	748.514	748.513	748.513	A	(P-Cho)-CH3-H(168.042327):MS2,M-FA1-FA2+H2O-CH3(224.06895):MS2,FA(14:1)-H(225.18562):MS2,FA(16:0)-H(255.232916):MS2,LPC(16:0)-CH3(480.311456):MS2,M-CH3(688.491787):MS2
PC(16:0_16:0)+HCOO	778.562	778.561	778.56	A	(P-Cho)-CH3-H(168.042962):MS2,FA(16:0)-H(255.233406):MS2,M-CH3(718.538657):MS2
PC(16:0_16:1)+HCOO	776.544	776.544	776.545	A	M-FA1-FA2+H2O-CH3(224.068687):MS2,FA(16:1)-H(253.217166):MS2,FA(16:0)-H(255.232844):MS2,LPC(16:0)-CH3(480.311481):MS2,M-CH3(716.524131):MS2
PC(16:0_17:0)+HCOO	792.577	792.576	792.576	A	M-FA1-FA2+H2O-CH3(224.069168):MS2,FA(16:0)-H(255.23291):MS2,FA(17:0)-H(269.248523):MS2,M-CH3(732.555288):MS2
PC(16:0_19:0)+HCOO	820.609	820.608	820.607	B	FA(16:0)-H(255.232387):MS2,FA(19:0)-H(297.281097):MS2
PC(16:0_21:0)+HCOO	848.64	848.64	848.639	A	FA(16:0)-H(255.233105):MS2,FA(21:0)-H(325.310903):MS2,M-CH3(788.614047):MS2
PC(16:1_14:0)+HCOO	748.513	748.512	748.513	A	M-FA1-FA2+H2O-CH3(224.069262):MS2,FA(14:0)-H(227.201272):MS2,FA(16:1)-H(253.216957):MS2,M-CH3(688.492285):MS2
PC(16:1_14:1)+CH3COO	760.513	760.513	760.513	B	FA(14:1)-H(225.186035):MS2,FA(16:1)-H(253.217307):MS2
PC(16:1_14:1)+HCOO	746.498	746.498	746.498	A	FA(14:1)-H(225.185379):MS2,FA(16:1)-H(253.217625):MS2,M-CH3(686.474725):MS2
PC(16:1_16:1)+HCOO	774.529	774.528	774.529	A	M-FA1-FA2+H2O-CH3(224.068923):MS2,FA(16:1)-H(253.217089):MS2,LPC(16:1)-CH3(478.294524):MS2,M-CH3(714.50875):MS2
PC(16:1_18:1)+HCOO	802.558	802.558	802.56	A	FA(16:1)-H(253.217523):MS2,FA(18:1)-H(281.248224):MS2,M-CH3(742.539498):MS2
PC(16:1_19:0)+HCOO	818.593	818.592	818.592	A	M-FA1-FA2+H2O-CH3(224.068738):MS2,FA(16:1)-H(253.217129):MS2,FA(19:0)-H(297.280718):MS2,LPC(19:0)-CH3(522.357062):MS2,M-CH3(758.57105):MS2
PC(16:1_21:0)+HCOO	846.624	846.624	846.623	A	(P-Cho)-CH3-H(168.04259):MS2,M-FA1-FA2+H2O-CH3(224.0683):MS2,FA(16:1)-H(253.216899):MS2,FA(21:0)-H(325.311184):MS2,LPC(21:0)-CH3(550.388393):MS2,M-CH3(786.600073):MS2
PC(16:1_21:1)+HCOO	844.609	844.608	844.607	B	FA(16:1)-H(253.217248):MS2,FA(21:1)-H(323.295677):MS2
PC(17:1_14:1)+HCOO	760.514	760.513	760.513	A	M-FA1-FA2+H2O-CH3(224.069244):MS2,FA(14:1)-H(225.185655):MS2,FA(17:1)-H(267.232788):MS2,M-CH3(700.492501):MS2
PC(17:1_15:0)+HCOO	776.544	776.544	776.545	A	M-FA1-FA2+H2O-CH3(224.068741):MS2,FA(15:0)-H(241.217214):MS2,FA(17:1)-H(267.233088):MS2,LPC(17:1)-CH3(492.311643):MS2,M-CH3(716.523227):MS2
PC(17:1_15:0)-CH3	716.527	716.527	716.524	B	FA(15:0)-H(241.217291):MS2,FA(15:0)-H [isotope](242.22037):MS2,FA(17:1)-H(267.233191):MS2,FA(17:1)-H [isotope](268.236403):MS2
PC(17:1_16:0)+HCOO	790.561	790.56	790.56	A	FA(16:0)-H(255.233133):MS2,FA(17:1)-H(267.232926):MS2,LPC(16:0)-CH3(480.310688):MS2,M-CH3(730.539754):MS2
PC(17:1_16:1)+CH3COO	802.559	802.559	802.56	B	FA(16:1)-H(253.217363):MS2,FA(16:1)-H [isotope](254.220027):MS2,FA(17:1)-H(267.231861):MS2,FA(17:1)-H [isotope](268.236235):MS2
PC(17:1_16:1)+HCOO	788.544	788.544	788.545	A	(P-Cho)-CH3-H(168.042292):MS2,FA(16:1)-H(253.217157):MS2,FA(17:1)-H(267.233197):MS2,LPC(16:1)-CH3(478.293931):MS2,M-CH3(728.52432):MS2
PC(17:1_17:0)+HCOO	804.577	804.576	804.576	A	FA(17:1)-H(267.232985):MS2,FA(17:0)-H(269.248466):MS2,LPC(17:0)-CH3(494.325323):MS2,M-CH3(744.556491):MS2
PC(17:1_17:1)+HCOO	802.56	802.56	802.56	A	FA(17:1)-H(267.232921):MS2,LPC(17:1)-CH3(492.310156):MS2,M-CH3(742.538845):MS2
PC(17:1_18:1)+HCOO	816.577	816.576	816.576	A	FA(17:1)-H(267.233082):MS2,FA(18:1)-H(281.248765):MS2,M-CH3(756.551622):MS2
PC(17:1_19:0)+HCOO	832.609	832.608	832.607	A	FA(17:1)-H(267.233057):MS2,FA(19:0)-H(297.279765):MS2,LPC(19:0)-CH3(522.356696):MS2,M-CH3(772.58393):MS2
PC(17:1_19:1)+HCOO	830.59	830.589	830.592	B	FA(17:1)-H(267.233202):MS2,FA(19:1)-H(295.263328):MS2
PC(17:1_20:0)+HCOO	846.626	846.625	846.623	B	FA(17:1)-H(267.233479):MS2,FA(20:0)-H(311.296421):MS2
PC(17:1_21:0)+HCOO	860.641	860.641	860.639	A	FA(17:1)-H(267.232961):MS2,FA(21:0)-H(325.310903):MS2,M-CH3(800.615761):MS2
PC(17:1_21:1)+HCOO	858.623	858.622	858.623	B	FA(17:1)-H(267.23304):MS2,FA(21:1)-H(323.295535):MS2
PC(20:0_15:0)+HCOO	820.609	820.609	820.607	A	FA(15:0)-H(241.217247):MS2,FA(20:0)-H(311.296564):MS2,M-CH3(760.587034):MS2
PC(20:0_16:1)+HCOO	832.609	832.608	832.607	A	FA(16:1)-H(253.217198):MS2,FA(20:0)-H(311.295566):MS2,M-CH3(772.585926):MS2
PE(11:0_15:0)-H	606.415	606.415	606.414	B	FA(11:0)-H(185.153865):MS2,FA(15:0)-H(241.217165):MS2,LPE(11:0)-H3O(364.190307):MS2,LPE(11:0)-H(382.201648):MS2
PE(12:0_14:0)-H	606.415	606.414	606.414	B	FA(12:0)-H(199.169452):MS2,FA(14:0)-H(227.201233):MS2,M-H(606.411126):MS2
PE(14:0_14:0)-H	634.446	634.446	634.445	B	M-FA1-FA2+H2O-H(196.037224):MS2,FA(14:0)-H(227.200985):MS2,LPE(14:0)-H3O(406.234568):MS2,LPE(14:0)-H(424.247121):MS2,M-H(634.444328):MS2
PE(15:0_12:0)-H	620.43	620.43	620.43	B	M-FA1-FA2+H2O-H(196.038142):MS2,FA(12:0)-H(199.169736):MS2,FA(15:0)-H(241.217539):MS2,M-H(620.428089):MS2
PE(15:0_12:1)-H	618.414	618.414	618.414	B	FA(12:1)-H(197.153847):MS2,FA(15:0)-H(241.217342):MS2
PE(15:0_13:0)-H	634.446	634.445	634.445	B	M-FA1-FA2+H2O-H(196.037466):MS2,FA(13:0)-H(213.185237):MS2,FA(15:0)-H(241.217066):MS2,LPE(15:0)-H(438.262238):MS2,M-H(634.44458):MS2
PE(15:0_14:0)-H	648.461	648.461	648.461	B	M-FA1-FA2+H2O-H(196.03754):MS2,FA(14:0)-H(227.201025):MS2,FA(15:0)-H(241.217029):MS2,LPE(15:0)-H(438.262589):MS2,M-H(648.461254):MS2
PE(15:0_14:1)-H	646.446	646.445	646.445	B	M-FA1-FA2+H2O-H(196.037371):MS2,FA(14:1)-H(225.185601):MS2,FA(15:0)-H(241.217293):MS2,M-H(646.446265):MS2
PE(15:0_15:0)-H	662.477	662.477	662.477	B	M-FA1-FA2+H2O-H(196.03708):MS2,FA(15:0)-H(241.216927):MS2,LPE(15:0)-H(438.261842):MS2,M-H(662.476499):MS2
PE(15:0_16:0)-H	676.493	676.493	676.492	B	M-FA1-FA2+H2O-H(196.037276):MS2,FA(15:0)-H(241.217023):MS2,FA(16:0)-H(255.232941):MS2,LPE(16:0)-H(452.276376):MS2,M-H(676.49211):MS2
PE(15:0_16:1)-H	674.477	674.477	674.477	B	FA(15:0)-H(241.217022):MS2,FA(16:1)-H(253.216943):MS2,LPE(16:1)-H(450.262558):MS2,M-H(674.477802):MS2
PE(15:0_17:0)-H	690.51	690.509	690.508	B	M-FA1-FA2+H2O-H(196.037491):MS2,FA(15:0)-H(241.217034):MS2,FA(17:0)-H(269.248524):MS2,LPE(17:0)-H(466.293604):MS2,M-H(690.508539):MS2
PE(15:0_18:1)-H	702.507	702.507	702.508	B	M-FA1-FA2+H2O-H(196.037099):MS2,FA(15:0)-H(241.216982):MS2,FA(18:1)-H(281.248377):MS2,LPE(18:1)-H(478.293311):MS2,M-H(702.508126):MS2
PE(15:0_19:0)-H	718.54	718.54	718.539	B	M-FA1-FA2+H2O-H(196.037333):MS2,FA(15:0)-H(241.216935):MS2,FA(19:0)-H(297.28002):MS2,M-H(718.540121):MS2
PE(15:0_21:0)-H	746.574	746.573	746.571	B	FA(15:0)-H(241.217152):MS2,FA(21:0)-H(325.310985):MS2,M-H(746.572499):MS2
PE(16:0_14:1)-H	660.461	660.46	660.461	B	M-FA1-FA2+H2O-H(196.037985):MS2,FA(14:1)-H(225.185541):MS2,FA(16:0)-H(255.232703):MS2,LPE(16:0)-H(452.27958):MS2,M-H(660.46047):MS2
PE(16:0_16:0)-H	690.509	690.508	690.508	B	FA(16:0)-H(255.232859):MS2,LPE(16:0)-H(452.278029):MS2,M-H(690.508382):MS2
PE(16:0_17:0)-H	704.525	704.525	704.524	B	M-FA1-FA2+H2O-H(196.037163):MS2,FA(16:0)-H(255.23301):MS2,FA(17:0)-H(269.248527):MS2,LPE(16:0)-H(452.277789):MS2,LPE(17:0)-H(466.293745):MS2,M-H(704.524281):MS2
PE(16:0_19:0)-H	732.557	732.556	732.555	B	M-FA1-FA2+H2O-H(196.037449):MS2,FA(16:0)-H(255.233187):MS2,FA(19:0)-H(297.279908):MS2,LPE(19:0)-H(494.326978):MS2,M-H(732.554923):MS2
PE(16:1_12:0)-H	632.43	632.43	632.43	B	M-FA1-FA2+H2O-H(196.038044):MS2,FA(12:0)-H(199.169558):MS2,FA(16:1)-H(253.217232):MS2,M-H(632.429263):MS2
PE(16:1_13:0)-H	646.446	646.445	646.445	B	M-FA1-FA2+H2O-H(196.037783):MS2,FA(13:0)-H(213.185441):MS2,FA(16:1)-H(253.217454):MS2,LPE(16:1)-H(450.263225):MS2,M-H(646.447701):MS2
PE(16:1_14:0)-H	660.461	660.461	660.461	B	M-FA1-FA2+H2O-H(196.037674):MS2,FA(14:0)-H(227.201189):MS2,FA(16:1)-H(253.21713):MS2,LPE(16:1)-H(450.261103):MS2,M-H(660.462508):MS2
PE(16:1_14:1)-H	658.446	658.446	658.445	B	M-FA1-FA2+H2O-H(196.037266):MS2,FA(14:1)-H(225.18541):MS2,FA(16:1)-H(253.21722):MS2,M-H(658.445543):MS2
PE(16:1_16:1)-H	686.477	686.476	686.477	B	M-FA1-FA2+H2O-H(196.037262):MS2,FA(16:1)-H(253.217128):MS2,LPE(16:1)-H(450.262323):MS2,M-H(686.476503):MS2
PE(16:1_18:1)-H	714.507	714.507	714.508	B	M-FA1-FA2+H2O-H(196.037601):MS2,FA(16:1)-H(253.217213):MS2,FA(18:1)-H(281.248558):MS2,M-H(714.509223):MS2
PE(16:1_19:0)-H	730.541	730.54	730.539	B	FA(16:1)-H(253.217065):MS2,FA(19:0)-H(297.27989):MS2,LPE(19:0)-H(494.326256):MS2,M-H(730.539277):MS2
PE(16:1_21:0)-H	758.573	758.572	758.571	B	M-FA1-FA2+H2O-H(196.037343):MS2,FA(16:1)-H(253.217067):MS2,FA(21:0)-H(325.311334):MS2,LPE(21:0)-H(522.357386):MS2,M-H(758.571116):MS2
PE(16:1_21:1)-H	756.556	756.555	756.555	B	FA(16:1)-H(253.217225):MS2,FA(21:1)-H(323.295449):MS2,M-H(756.552713):MS2
PE(17:0_21:0)-H	774.604	774.603	774.602	B	FA(17:0)-H(269.24883):MS2,FA(21:0)-H(325.311644):MS2,M-H(774.60504):MS2
PE(17:1_10:1)-H	616.399	616.398	616.398	C	FA(17:1)-H(267.233259):MS2,M-H(616.398783):MS2
PE(17:1_14:1)-H	672.461	672.46	672.461	B	M-FA1-FA2+H2O-H(196.037168):MS2,FA(14:1)-H(225.18539):MS2,FA(17:1)-H(267.232925):MS2,M-H(672.461417):MS2
PE(17:1_15:0)-H	688.493	688.492	688.492	B	M-FA1-FA2+H2O-H(196.037282):MS2,FA(15:0)-H(241.217003):MS2,FA(17:1)-H(267.233001):MS2,LPE(15:0)-H(438.26357):MS2,LPE(17:1)-H(464.279084):MS2
PE(17:1_16:0)-H	702.509	702.508	702.508	B	FA(16:0)-H(255.232812):MS2,FA(17:1)-H(267.232947):MS2,LPE(16:0)-H(452.279165):MS2,M-H(702.508921):MS2
PE(17:1_16:1)-H	700.492	700.491	700.492	B	M-FA1-FA2+H2O-H(196.037888):MS2,FA(16:1)-H(253.217108):MS2,FA(17:1)-H(267.233182):MS2,LPE(16:1)-H(450.262744):MS2,LPE(17:1)-H(464.277067):MS2,M-H(700.491276):MS2
PE(17:1_17:0)-H	716.524	716.523	716.524	B	M-FA1-FA2+H2O-H(196.037666):MS2,FA(17:1)-H(267.233191):MS2,FA(17:0)-H(269.248839):MS2,LPE(17:0)-H(466.293739):MS2,M-H(716.524845):MS2
PE(17:1_17:1)-H	714.508	714.508	714.508	B	FA(17:1)-H(267.232961):MS2,LPE(17:1)-H3O(446.267637):MS2,LPE(17:1)-H(464.277188):MS2,M-H(714.508623):MS2
PE(17:1_18:0)-H	730.539	730.539	730.539	B	FA(17:1)-H(267.232779):MS2,FA(18:0)-H(283.264706):MS2
PE(17:1_18:1)-H	728.525	728.525	728.524	C	FA(17:1)-H(267.233388):MS2
PE(17:1_19:0)-H	744.556	744.556	744.555	B	M-FA1-FA2+H2O-H(196.037562):MS2,FA(17:1)-H(267.233111):MS2,FA(19:0)-H(297.279639):MS2,LPE(19:0)-H(494.324096):MS2,M-H(744.555173):MS2
PE(17:1_19:1)-H	742.539	742.539	742.539	B	FA(17:1)-H(267.23286):MS2,FA(19:1)-H(295.263766):MS2,M-H(742.539736):MS2
PE(17:1_21:0)-H	772.589	772.588	772.586	B	FA(17:1)-H(267.233194):MS2,FA(21:0)-H(325.311927):MS2,M-H(772.58868):MS2
PE(17:1_21:1)-H	770.572	770.572	770.571	B	FA(17:1)-H(267.233034):MS2,FA(21:1)-H(323.29568):MS2
PE(19:1_19:1)-H	770.572	770.571	770.571	B	FA(19:1)-H(295.264311):MS2,M-H(770.572764):MS2
PE(20:0_15:0)-H	732.557	732.556	732.555	B	FA(15:0)-H(241.217222):MS2,FA(20:0)-H(311.295743):MS2,M-H(732.555538):MS2
PG(15:0_12:0)-H	651.425	651.424	651.424	B	FA(12:0)-H(199.170078):MS2,FA(15:0)-H(241.216955):MS2,FA(15:0)-H [isotope](242.220875):MS2,M-H(651.423829):MS2
PG(15:0_13:0)-H	665.441	665.44	665.44	B	FA(13:0)-H(213.185508):MS2,FA(15:0)-H(241.217819):MS2,FA(15:0)-H [isotope](242.220754):MS2,LPA(15:0)-H3O(377.209432):MS2,M-H(665.442109):MS2
PG(15:0_14:0)-H	679.456	679.455	679.456	B	FA(14:0)-H(227.201442):MS2,FA(15:0)-H(241.217464):MS2,FA(15:0)-H [isotope](242.220398):MS2,LPA(15:0)-H3O(377.208694):MS2,LPG(15:0)-H(469.258613):MS2,M-H(679.456286):MS2
PG(15:0_14:1)-H	677.44	677.439	677.44	B	FA(14:1)-H(225.185767):MS2,FA(15:0)-H(241.217934):MS2,FA(15:0)-H [isotope](242.220312):MS2,M-H(677.440509):MS2
PG(15:0_15:0)-H	693.471	693.471	693.471	B	FA(15:0)-H(241.217111):MS2,LPA(15:0)-H3O(377.211225):MS2,LPG(15:0)-H2O-H(451.247004):MS2,LPG(15:0)-H(469.256971):MS2,M-H(693.471345):MS2
PG(15:0_16:0)-H	707.487	707.487	707.487	B	FA(15:0)-H(241.217056):MS2,FA(15:0)-H [isotope](242.220533):MS2,FA(16:0)-H(255.232785):MS2,LPA(16:0)-H3O(391.225277):MS2,LPG(16:0)-H2O-H(465.260124):MS2,LPG(16:0)-H(483.271858):MS2,M-H(707.486763):MS2
PG(15:0_16:1)-H	705.471	705.471	705.471	B	M-FA1-FA2+H2O-H(227.031538):MS2,FA(15:0)-H(241.217053):MS2,FA(15:0)-H [isotope](242.219896):MS2,FA(16:1)-H(253.216993):MS2,LPA(16:1)-H3O(389.209921):MS2,LPG(16:1)-H(481.257885):MS2,M-H(705.471296):MS2
PG(15:0_17:0)-H	721.501	721.501	721.503	B	M-FA1-FA2+H2O-H(227.032083):MS2,FA(15:0)-H(241.217138):MS2,FA(17:0)-H(269.248566):MS2,LPA(17:0)-H3O(405.242354):MS2,LPG(17:0)-H2O-H(479.278772):MS2,M-H(721.502921):MS2
PG(15:0_19:0)-H	749.534	749.533	749.534	B	FA(15:0)-H(241.21719):MS2,FA(19:0)-H(297.280055):MS2,M-H(749.535109):MS2
PG(15:0_21:0)-H	777.566	777.565	777.565	B	FA(15:0)-H(241.216997):MS2,FA(21:0)-H(325.310832):MS2,LPA(21:0)-H3O(461.302867):MS2,LPG(21:0)-H(553.353734):MS2,M-H(777.565728):MS2
PG(15:0_21:1)-H	775.553	775.552	775.549	B	FA(15:0)-H(241.217169):MS2,FA(21:1)-H(323.294135):MS2
PG(16:0_16:1)-H	719.487	719.487	719.487	B	FA(16:1)-H(253.217169):MS2,FA(16:0)-H(255.232986):MS2,LPA(16:0)-H3O(391.226369):MS2,LPG(16:0)-H2O-H(465.262824):MS2,LPG(16:0)-H(483.27143):MS2,M-H(719.487697):MS2
PG(16:0_17:0)-H	735.518	735.517	735.518	B	FA(16:0)-H(255.233228):MS2,FA(17:0)-H(269.248725):MS2,M-H(735.518244):MS2
PG(16:1_14:0)-H	691.456	691.456	691.456	B	M-FA1-FA2+H2O-H(227.031549):MS2,FA(14:0)-H(227.20139):MS2,FA(16:1)-H(253.217142):MS2,LPA(16:1)-H3O(389.209208):MS2,LPG(16:1)-H2O-H(463.245698):MS2,M-H(691.457671):MS2
PG(16:1_14:1)-H	689.44	689.44	689.44	B	FA(14:1)-H(225.185547):MS2,M-FA1-FA2+H2O-H(227.032198):MS2,FA(16:1)-H(253.217102):MS2,M-H(689.443325):MS2
PG(16:1_16:1)-H	717.472	717.471	717.471	B	FA(16:1)-H(253.217119):MS2,LPA(16:1)-H3O(389.210704):MS2,LPG(16:1)-H(481.258463):MS2,M-H(717.471221):MS2
PG(16:1_17:0)-H	733.503	733.502	733.503	B	FA(16:1)-H(253.217081):MS2,FA(17:0)-H(269.248341):MS2,LPA(17:0)-H3O(405.241808):MS2,LPG(17:0)-H(497.286943):MS2,M-H(733.502246):MS2
PG(16:1_18:1)-H	745.503	745.502	745.503	B	FA(16:1)-H(253.217212):MS2,FA(18:1)-H(281.248771):MS2
PG(16:1_19:0)-H	761.534	761.533	761.534	B	FA(16:1)-H(253.21781):MS2,FA(19:0)-H(297.280043):MS2,M-H(761.530793):MS2
PG(16:1_21:0)-H	789.566	789.565	789.565	B	FA(16:1)-H(253.217241):MS2,FA(21:0)-H(325.311754):MS2
PG(17:1_16:0)-H	733.503	733.502	733.503	B	M-FA1-FA2+H2O-H(227.03269):MS2,FA(16:0)-H(255.233356):MS2,FA(17:1)-H(267.233266):MS2,LPA(16:0)-H3O(391.226075):MS2,LPG(16:0)-H(483.274988):MS2,M-H(733.503699):MS2
PG(17:1_16:1)-H	731.487	731.487	731.487	B	M-FA1-FA2+H2O-H(227.033117):MS2,FA(16:1)-H(253.217087):MS2,FA(17:1)-H(267.233162):MS2,FA(17:1)-H [isotope](268.237165):MS2,LPA(16:1)-H3O(389.208151):MS2,LPG(16:1)-H2O-H(463.247513):MS2,LPG(17:1)-H2O-H(477.262946):MS2,LPG(16:1)-H(481.257219):MS2,LPG(17:1)-H(495.274764):MS2,M-H(731.487255):MS2
PG(17:1_17:0)-H	747.519	747.518	747.518	B	FA(17:1)-H(267.233284):MS2,FA(17:0)-H(269.248598):MS2,LPA(17:0)-H3O(405.241236):MS2,LPG(17:0)-H(497.28865):MS2,M-H(747.51885):MS2
PG(17:1_17:1)-H	745.503	745.503	745.503	B	FA(17:1)-H(267.233109):MS2,LPA(17:1)-H3O(403.226478):MS2,M-H(745.506219):MS2
PG(17:1_19:0)-H	775.549	775.549	775.549	B	FA(17:1)-H(267.233084):MS2,FA(19:0)-H(297.280263):MS2,LPA(19:0)-H3O(433.272586):MS2,LPG(19:0)-H2O-H(507.308174):MS2,LPG(19:0)-H(525.318623):MS2,M-H(775.549316):MS2
PG(17:1_21:0)-H	803.582	803.582	803.581	B	FA(17:1)-H(267.233119):MS2,FA(21:0)-H(325.3111):MS2,M-H(803.579748):MS2
PG(18:1_18:1)-H	773.535	773.534	773.534	B	FA(18:1)-H(281.248471):MS2
PG(20:0_15:0)-H	763.551	763.55	763.549	B	FA(15:0)-H(241.217061):MS2,FA(20:0)-H(311.29527):MS2,M-H(763.549541):MS2
